# Supplementary material for: Comparative analyses define differences between BHD-associated renal tumour and sporadic chromophobe renal cell carcinoma
Source: eBioMedicine. 2023 May 12;92:104596. doi: 10.1016/j.ebiom.2023.104596 (PMC10200853; doi:10.1016/j.ebiom.2023.104596)
Supplement: Supplementary Dataset 1 [file mmc1.xlsx]

## Sheet: Whole genome seq
All of the samples analyzed in this study
For whole genome sequencing (WGS)
Group	Patient number	Sex	Age	Normal Tumor	Sample number	Pathology	Size (mm)	Stage
BHD	F42	female	49	Normal	F42-N
BHD	F42	female	49	Tumor	F42-T1	chromophobe	30	T1a
BHD	F42	female	49	Tumor	F42-T2	chromophobe	13	T1a
BHD	F42	female	53	Tumor	F42-T3	chromophobe	20	T1a
BHD	F43	male	54	Normal	F43-N
BHD	F43	male	54	Tumor	F43-T1	chromophobe	24	T1a
BHD	F59	male	50	Normal	F59-N
BHD	F59	male	50	Tumor	F59-T1	chromophobe	43	T1b
BHD	F59	male	50	Tumor	F59-T2	chromophobe	14	T1a
BHD	F59	male	50	Tumor	F59-T8	HOCT	32	T1a
BHD	F59	male	50	Tumor	F59-T11	chromophobe	10	T1a
BHD	F59	male	50	Tumor	F59-T12	chromophobe	8	T1a
BHD	F107	male	56	Normal	F107-N
BHD	F107	male	56	Tumor	F107-T1	clear	42	T3b
BHD	F123	female	34	Normal	F123-N
BHD	F123	female	34	Tumor	F123-TR1	HOCT	27	T1a
BHD	F124	male	64	Normal	F124-N
BHD	F124	male	64	Tumor	F124-T1	HOCT	26	T1a
BHD	F133	female	66	Normal	F133-N
BHD	F133	female	66	Tumor	F133-T1	Unclassified	30	T1a
BHD	F133	female	66	Tumor	F133-T2	chromophobe	10	T1a
BHD	F135	female	40	Normal	F135-N
BHD	F135	female	40	Tumor	F135-T1	HOCT	7	T1a
BHD	F192	female	54	Normal	F192-N
BHD	F192	female	54	Tumor	F192-T1	chromophobe	15	T1a

## Sheet: RNA seq
All of the samples analyzed in this study
For RNA-sequencing (RNA-seq)
Group	Patient number	Sex	Age	Normal Tumor	Sample number	Histology	Size (mm)	Stage
BHD	F42	female	49	Tumor	F42-T1	ChRCC	30	T1a
BHD	F42	female	49	Tumor	F42-T2	ChRCC	13	T1a
BHD	F42	female	53	Tumor	F42-T3	ChRCC	20	T1a
BHD	F43	male	54	Tumor	F43-T1	ChRCC	24	T1a
BHD	F59	male	50	Tumor	F59-T1	ChRCC	43	T1b
BHD	F59	male	50	Tumor	F59-T2	ChRCC	14	T1a
BHD	F59	male	50	Tumor	F59-T8	HOCT	32	T1a
BHD	F59	male	50	Tumor	F59-T11	ChRCC	10	T1a
BHD	F59	male	50	Tumor	F59-T12	ChRCC	8	T1a
BHD	F107	male	56	Tumor	F107-T1	ccRCC	42	T3b
BHD	F123	female	34	Tumor	F123-TR1	HOCT	27	T1a
BHD	F124	male	64	Tumor	F124-T1	HOCT	26	T1a
BHD	F133	female	66	Tumor	F133-T1	Unclassified	30	T1a
BHD	F133	female	66	Tumor	F133-T2	ChRCC	10	T1a
BHD	F135	female	40	Tumor	F135-T1	HOCT	7	T1a
BHD	F192	female	54	Tumor	F192-T1	ChRCC	15	T1a
Sporadic	YCU_7028	female	64	Tumor	YCU_7028	ChRCC	30	T1a
Sporadic	YCU_7029	female	73	Tumor	YCU_7029	ChRCC	10	T1a
Sporadic	YCU_7031	male	61	Tumor	YCU_7031	ChRCC	33	T1a
Sporadic	YCU_7094	female	58	Tumor	YCU_7094	ChRCC	20	T1a
Sporadic	YCU_7105	female	36	Tumor	YCU_7105	ChRCC	22	T1a
Sporadic	YCU_7278	male	45	Tumor	YCU_7278	ChRCC	25	T1a
Sporadic	YCU_7320	male	35	Tumor	YCU_7320	ChRCC	21	T1a
Sporadic	YCU_7332	male	71	Tumor	YCU_7332	ChRCC	38	T1a
Sporadic	YCU_7403	female	58	Tumor	YCU_7403	ChRCC	30	T1a
Sporadic	YCU_7430	female	73	Tumor	YCU_7430	ChRCC	25	T1a
Sporadic	YCU_7443	male	57	Tumor	YCU_7443	ChRCC	25	T1a
Sporadic	YCU_7482	female	69	Tumor	YCU_7482	ChRCC	25	T1a
Sporadic	YCU_7493	male	62	Tumor	YCU_7493	ChRCC	20	T1a
Sporadic	YCU_7576	male	61	Tumor	YCU_7576	ChRCC	20	T1a
Sporadic	YCU_7610	male	56	Tumor	YCU_7610	ChRCC	55	T1b
Sporadic	YCU_7678	female	41	Tumor	YCU_7678	ChRCC	110	T3a
Sporadic	YCU_7721	male	50	Tumor	YCU_7721	ChRCC	27	T1a
Sporadic	YCU_7722	male	52	Tumor	YCU_7722	ChRCC	60	T1b
Sporadic	YCU_7725	female	67	Tumor	YCU_7725	ChRCC	65	T1b
Sporadic	YCU_7801	female	70	Tumor	YCU_7801	ChRCC	16	T1a
Sporadic	YCU_7804	female	65	Tumor	YCU_7804	ChRCC	43	T1b
Sporadic	YCU_7457	male	62	Tumor	YCU_7457	Oncocytoma	18	-
Sporadic	YCU_7458	female	77	Tumor	YCU_7458	Oncocytoma	17	-
Sporadic	YCU_7476	female	76	Tumor	YCU_7476	Oncocytoma	27	-
Sporadic	YCU_7497	male	67	Tumor	YCU_7497	Oncocytoma	11	-
Sporadic	YCU_7625	male	66	Tumor	YCU_7625	Oncocytoma	17	-
Sporadic	YCU_7703	male	69	Tumor	YCU_7703	Oncocytoma	60	-
Sporadic	YCU_7765	female	77	Tumor	YCU_7765	Oncocytoma	20	-
