# Supplementary material for: Comparative analyses define differences between BHD-associated renal tumour and sporadic chromophobe renal cell carcinoma
Source: eBioMedicine. 2023 May 12;92:104596. doi: 10.1016/j.ebiom.2023.104596 (PMC10200853; doi:10.1016/j.ebiom.2023.104596)
Supplement: Supplementary Dataset 2 [file mmc2.xlsx]

## Sheet: BHD
GSEA analysis using KEGG datasets
Upregulated pathways in 16 BHD-associated renal tumors compared to 21 Sporadic ChRCC
NAME	GS<br> follow link to MSigDB	GS DETAILS	SIZE	ES	NES	NOM p-val	FDR q-val	FWER p-val	RANK AT MAX	LEADING EDGE
KEGG_AUTOIMMUNE_THYROID_DISEASE	KEGG_AUTOIMMUNE_THYROID_DISEASE	Details ...	50	0.639612	2.0737	0	0.0048	0.001	7353	tags=32%, list=13%, signal=37%
KEGG_ALLOGRAFT_REJECTION	KEGG_ALLOGRAFT_REJECTION	Details ...	35	0.657166	2.01133	0	0.00458182	0.002	7353	tags=43%, list=13%, signal=49%
KEGG_TYPE_I_DIABETES_MELLITUS	KEGG_TYPE_I_DIABETES_MELLITUS	Details ...	41	0.591355	1.89474	0	0.0136964	0.009	7353	tags=44%, list=13%, signal=51%
KEGG_GLUTATHIONE_METABOLISM	KEGG_GLUTATHIONE_METABOLISM	Details ...	50	0.567874	1.87862	0	0.0119866	0.01	5999	tags=46%, list=11%, signal=51%
KEGG_PENTOSE_AND_GLUCURONATE_INTERCONVERSIONS	KEGG_PENTOSE_AND_GLUCURONATE_INTERCONVERSIONS	Details ...	27	0.624297	1.80621	0	0.0160843	0.017	6334	tags=48%, list=11%, signal=54%
KEGG_GRAFT_VERSUS_HOST_DISEASE	KEGG_GRAFT_VERSUS_HOST_DISEASE	Details ...	37	0.609147	1.78741	0	0.0171784	0.02	7353	tags=43%, list=13%, signal=50%
KEGG_PARKINSONS_DISEASE	KEGG_PARKINSONS_DISEASE	Details ...	112	0.457009	1.66683	0	0.051184	0.069	7376	tags=45%, list=13%, signal=51%
KEGG_METABOLISM_OF_XENOBIOTICS_BY_CYTOCHROME_P450	KEGG_METABOLISM_OF_XENOBIOTICS_BY_CYTOCHROME_P450	Details ...	70	0.486357	1.65985	0	0.0476142	0.074	5687	tags=41%, list=10%, signal=46%
KEGG_OXIDATIVE_PHOSPHORYLATION	KEGG_OXIDATIVE_PHOSPHORYLATION	Details ...	114	0.447448	1.62554	0	0.0486767	0.086	7328	tags=42%, list=13%, signal=48%
KEGG_DRUG_METABOLISM_CYTOCHROME_P450	KEGG_DRUG_METABOLISM_CYTOCHROME_P450	Details ...	72	0.457093	1.57071	0	0.0597417	0.111	5636	tags=36%, list=10%, signal=40%
KEGG_GLYCOSPHINGOLIPID_BIOSYNTHESIS_LACTO_AND_NEOLACTO_SERIES	KEGG_GLYCOSPHINGOLIPID_BIOSYNTHESIS_LACTO_AND_NEOLACTO_SERIES	Details ...	25	0.571356	1.57066	0	0.0543106	0.111	6059	tags=44%, list=11%, signal=49%
KEGG_COMPLEMENT_AND_COAGULATION_CASCADES	KEGG_COMPLEMENT_AND_COAGULATION_CASCADES	Details ...	69	0.467433	1.56343	0	0.0538716	0.12	5684	tags=45%, list=10%, signal=50%
KEGG_CARDIAC_MUSCLE_CONTRACTION	KEGG_CARDIAC_MUSCLE_CONTRACTION	Details ...	77	0.426434	1.53908	0	0.0572848	0.138	3791	tags=29%, list=7%, signal=31%
KEGG_PATHOGENIC_ESCHERICHIA_COLI_INFECTION	KEGG_PATHOGENIC_ESCHERICHIA_COLI_INFECTION	Details ...	56	0.460106	1.52716	0	0.056922	0.145	3870	tags=36%, list=7%, signal=38%
KEGG_ANTIGEN_PROCESSING_AND_PRESENTATION	KEGG_ANTIGEN_PROCESSING_AND_PRESENTATION	Details ...	81	0.438717	1.51039	0	0.0598103	0.16	7299	tags=32%, list=13%, signal=37%
KEGG_PORPHYRIN_AND_CHLOROPHYLL_METABOLISM	KEGG_PORPHYRIN_AND_CHLOROPHYLL_METABOLISM	Details ...	40	0.46959	1.42108	0.0322581	0.107042	0.277	5221	tags=43%, list=9%, signal=47%
KEGG_LYSOSOME	KEGG_LYSOSOME	Details ...	121	0.386844	1.39939	0	0.116121	0.306	5768	tags=40%, list=10%, signal=44%
KEGG_GALACTOSE_METABOLISM	KEGG_GALACTOSE_METABOLISM	Details ...	25	0.501423	1.39722	0.0808081	0.110856	0.31	6477	tags=40%, list=12%, signal=45%
KEGG_ASCORBATE_AND_ALDARATE_METABOLISM	KEGG_ASCORBATE_AND_ALDARATE_METABOLISM	Details ...	25	0.483702	1.39311	0.0277778	0.108328	0.32	5221	tags=32%, list=9%, signal=35%
KEGG_GLYCOSAMINOGLYCAN_DEGRADATION	KEGG_GLYCOSAMINOGLYCAN_DEGRADATION	Details ...	21	0.514291	1.39075	0.0508475	0.103879	0.324	6306	tags=43%, list=11%, signal=48%
KEGG_VIRAL_MYOCARDITIS	KEGG_VIRAL_MYOCARDITIS		68	0.398275	1.35958	0	0.119973	0.38	3986	tags=25%, list=7%, signal=27%
KEGG_RENIN_ANGIOTENSIN_SYSTEM	KEGG_RENIN_ANGIOTENSIN_SYSTEM		17	0.540309	1.34306	0.0763359	0.127363	0.412	4349	tags=41%, list=8%, signal=45%
KEGG_PROTEASOME	KEGG_PROTEASOME		45	0.417651	1.33266	0.0172414	0.131283	0.43	3063	tags=27%, list=5%, signal=28%
KEGG_ASTHMA	KEGG_ASTHMA		28	0.444424	1.31893	0.0714286	0.133147	0.455	7299	tags=29%, list=13%, signal=33%
KEGG_TRYPTOPHAN_METABOLISM	KEGG_TRYPTOPHAN_METABOLISM		39	0.423555	1.30449	0.0746269	0.138972	0.489	5687	tags=41%, list=10%, signal=46%
KEGG_OTHER_GLYCAN_DEGRADATION	KEGG_OTHER_GLYCAN_DEGRADATION		16	0.513195	1.30176	0.108696	0.136364	0.496	6517	tags=63%, list=12%, signal=71%
KEGG_ALZHEIMERS_DISEASE	KEGG_ALZHEIMERS_DISEASE		151	0.355912	1.29018	0	0.1414	0.524	7375	tags=36%, list=13%, signal=42%
KEGG_STARCH_AND_SUCROSE_METABOLISM	KEGG_STARCH_AND_SUCROSE_METABOLISM		51	0.39893	1.28215	0.0571429	0.141833	0.538	5355	tags=31%, list=10%, signal=35%
KEGG_ARACHIDONIC_ACID_METABOLISM	KEGG_ARACHIDONIC_ACID_METABOLISM		58	0.385171	1.27036	0	0.144844	0.56	4748	tags=33%, list=9%, signal=36%
KEGG_STEROID_HORMONE_BIOSYNTHESIS	KEGG_STEROID_HORMONE_BIOSYNTHESIS		55	0.371731	1.25977	0.0263158	0.148268	0.573	6012	tags=38%, list=11%, signal=43%
KEGG_SYSTEMIC_LUPUS_ERYTHEMATOSUS	KEGG_SYSTEMIC_LUPUS_ERYTHEMATOSUS		55	0.378352	1.25801	0.025641	0.144755	0.575	7353	tags=36%, list=13%, signal=42%
KEGG_CELL_ADHESION_MOLECULES_CAMS	KEGG_CELL_ADHESION_MOLECULES_CAMS		127	0.348271	1.21485	0	0.184382	0.681	6826	tags=35%, list=12%, signal=40%
KEGG_ECM_RECEPTOR_INTERACTION	KEGG_ECM_RECEPTOR_INTERACTION		84	0.338124	1.20971	0.0909091	0.18508	0.695	6773	tags=35%, list=12%, signal=39%
KEGG_INTESTINAL_IMMUNE_NETWORK_FOR_IGA_PRODUCTION	KEGG_INTESTINAL_IMMUNE_NETWORK_FOR_IGA_PRODUCTION		46	0.359795	1.14707	0.157895	0.256259	0.813	7353	tags=33%, list=13%, signal=38%
KEGG_MATURITY_ONSET_DIABETES_OF_THE_YOUNG	KEGG_MATURITY_ONSET_DIABETES_OF_THE_YOUNG		25	0.420581	1.14448	0.219298	0.254476	0.827	8838	tags=48%, list=16%, signal=57%
KEGG_PRIMARY_IMMUNODEFICIENCY	KEGG_PRIMARY_IMMUNODEFICIENCY		35	0.390382	1.14252	0.225806	0.249796	0.831	10109	tags=51%, list=18%, signal=63%
KEGG_DRUG_METABOLISM_OTHER_ENZYMES	KEGG_DRUG_METABOLISM_OTHER_ENZYMES		51	0.340957	1.10802	0.191489	0.294398	0.884	5221	tags=31%, list=9%, signal=35%
KEGG_AMINO_SUGAR_AND_NUCLEOTIDE_SUGAR_METABOLISM	KEGG_AMINO_SUGAR_AND_NUCLEOTIDE_SUGAR_METABOLISM		42	0.351196	1.06622	0.240506	0.364692	0.929	7177	tags=38%, list=13%, signal=44%
KEGG_ARGININE_AND_PROLINE_METABOLISM	KEGG_ARGININE_AND_PROLINE_METABOLISM		52	0.324088	1.05795	0.272727	0.371889	0.94	8898	tags=35%, list=16%, signal=41%
KEGG_FATTY_ACID_METABOLISM	KEGG_FATTY_ACID_METABOLISM		42	0.320975	1.00176	0.447761	0.497216	0.971	5390	tags=33%, list=10%, signal=37%
KEGG_BUTANOATE_METABOLISM	KEGG_BUTANOATE_METABOLISM		34	0.336786	0.999382	0.447368	0.489666	0.973	3307	tags=26%, list=6%, signal=28%
KEGG_HEMATOPOIETIC_CELL_LINEAGE	KEGG_HEMATOPOIETIC_CELL_LINEAGE		85	0.27127	0.934495	0.6875	0.66707	0.995	8330	tags=34%, list=15%, signal=40%
KEGG_PROXIMAL_TUBULE_BICARBONATE_RECLAMATION	KEGG_PROXIMAL_TUBULE_BICARBONATE_RECLAMATION		23	0.338774	0.922104	0.58871	0.694197	0.996	6466	tags=30%, list=12%, signal=34%
KEGG_LEISHMANIA_INFECTION	KEGG_LEISHMANIA_INFECTION		70	0.269978	0.914011	0.578947	0.70163	0.996	7299	tags=33%, list=13%, signal=38%
KEGG_NICOTINATE_AND_NICOTINAMIDE_METABOLISM	KEGG_NICOTINATE_AND_NICOTINAMIDE_METABOLISM		24	0.308864	0.838441	0.820513	0.877043	0.998	7014	tags=38%, list=13%, signal=43%
KEGG_RIBOSOME	KEGG_RIBOSOME		88	0.248438	0.827287	1	0.881235	0.998	7197	tags=28%, list=13%, signal=33%
KEGG_PHENYLALANINE_METABOLISM	KEGG_PHENYLALANINE_METABOLISM		17	0.324506	0.82081	0.739726	0.8735	0.998	3156	tags=29%, list=6%, signal=31%
KEGG_GLYCOSAMINOGLYCAN_BIOSYNTHESIS_CHONDROITIN_SULFATE	KEGG_GLYCOSAMINOGLYCAN_BIOSYNTHESIS_CHONDROITIN_SULFATE		22	0.263287	0.710088	0.94958	0.973316	1	4255	tags=18%, list=8%, signal=20%
KEGG_CYTOKINE_CYTOKINE_RECEPTOR_INTERACTION	KEGG_CYTOKINE_CYTOKINE_RECEPTOR_INTERACTION		263	0.249144	---	---	1	0	7812	tags=30%, list=14%, signal=35%

## Sheet: Sporadic ChRCC
GSEA analysis using KEGG datasets
Upregulated pathways in 21 Sporadic ChRCC compared to 16 BHD-associated renal tumors
NAME	GS<br> follow link to MSigDB	GS DETAILS	SIZE	ES	NES	NOM p-val	FDR q-val	FWER p-val	RANK AT MAX	LEADING EDGE
KEGG_RNA_DEGRADATION	KEGG_RNA_DEGRADATION	Details ...	55	-0.715747	-1.60295	0	0.0137315	0.036	8388	tags=65%, list=15%, signal=77%
KEGG_UBIQUITIN_MEDIATED_PROTEOLYSIS	KEGG_UBIQUITIN_MEDIATED_PROTEOLYSIS	Details ...	130	-0.624512	-1.48518	0	0.109011	0.344	12281	tags=60%, list=22%, signal=77%
KEGG_SPLICEOSOME	KEGG_SPLICEOSOME	Details ...	124	-0.608239	-1.44591	0.00100301	0.167804	0.581	9987	tags=48%, list=18%, signal=59%
KEGG_MTOR_SIGNALING_PATHWAY	KEGG_MTOR_SIGNALING_PATHWAY	Details ...	51	-0.601503	-1.35697	0.0227979	0.564461	0.976	13132	tags=61%, list=24%, signal=79%
KEGG_PROSTATE_CANCER	KEGG_PROSTATE_CANCER	Details ...	89	-0.565643	-1.33399	0.0111449	0.646708	0.994	10449	tags=46%, list=19%, signal=57%
KEGG_DNA_REPLICATION	KEGG_DNA_REPLICATION	Details ...	36	-0.609289	-1.33309	0.0425532	0.562138	0.994	14558	tags=67%, list=26%, signal=90%
KEGG_NUCLEOTIDE_EXCISION_REPAIR	KEGG_NUCLEOTIDE_EXCISION_REPAIR	Details ...	44	-0.589005	-1.32495	0.0369588	0.546913	0.997	15856	tags=68%, list=28%, signal=95%
KEGG_REGULATION_OF_AUTOPHAGY	KEGG_REGULATION_OF_AUTOPHAGY	Details ...	34	-0.608326	-1.32185	0.0705755	0.503601	0.998	12217	tags=32%, list=22%, signal=41%
KEGG_CHRONIC_MYELOID_LEUKEMIA	KEGG_CHRONIC_MYELOID_LEUKEMIA	Details ...	73	-0.570527	-1.32029	0.0205128	0.461574	0.998	14584	tags=56%, list=26%, signal=76%
KEGG_LONG_TERM_POTENTIATION	KEGG_LONG_TERM_POTENTIATION	Details ...	70	-0.570153	-1.31834	0.0248963	0.430146	0.998	8920	tags=39%, list=16%, signal=46%
KEGG_COLORECTAL_CANCER	KEGG_COLORECTAL_CANCER	Details ...	62	-0.574019	-1.3168	0.0247423	0.402668	0.998	14293	tags=52%, list=26%, signal=69%
KEGG_PANCREATIC_CANCER	KEGG_PANCREATIC_CANCER	Details ...	69	-0.566239	-1.30787	0.0380267	0.416821	0.998	14584	tags=55%, list=26%, signal=74%
KEGG_ADIPOCYTOKINE_SIGNALING_PATHWAY	KEGG_ADIPOCYTOKINE_SIGNALING_PATHWAY	Details ...	66	-0.558793	-1.29204	0.0431211	0.463412	1	14896	tags=62%, list=27%, signal=85%
KEGG_TGF_BETA_SIGNALING_PATHWAY	KEGG_TGF_BETA_SIGNALING_PATHWAY	Details ...	85	-0.548011	-1.28143	0.0395137	0.4902	1	13394	tags=44%, list=24%, signal=57%
KEGG_RNA_POLYMERASE	KEGG_RNA_POLYMERASE	Details ...	28	-0.600386	-1.28029	0.105556	0.465984	1	14575	tags=61%, list=26%, signal=82%
KEGG_LONG_TERM_DEPRESSION	KEGG_LONG_TERM_DEPRESSION	Details ...	68	-0.553262	-1.27485	0.058642	0.46708	1	15414	tags=57%, list=28%, signal=79%
KEGG_ERBB_SIGNALING_PATHWAY	KEGG_ERBB_SIGNALING_PATHWAY	Details ...	86	-0.542722	-1.27307	0.0366599	0.449471	1	14705	tags=52%, list=26%, signal=71%
KEGG_NON_SMALL_CELL_LUNG_CANCER	KEGG_NON_SMALL_CELL_LUNG_CANCER	Details ...	54	-0.554218	-1.26019	0.0652174	0.493155	1	14877	tags=54%, list=27%, signal=73%
KEGG_CELL_CYCLE	KEGG_CELL_CYCLE	Details ...	124	-0.531981	-1.25771	0.0321285	0.481023	1	16320	tags=59%, list=29%, signal=83%
KEGG_ENDOMETRIAL_CANCER	KEGG_ENDOMETRIAL_CANCER	Details ...	52	-0.559774	-1.25712	0.0821206	0.461303	1	13132	tags=50%, list=24%, signal=65%
KEGG_INSULIN_SIGNALING_PATHWAY	KEGG_INSULIN_SIGNALING_PATHWAY		136	-0.52866	-1.2539	0.0281407	0.455589	1	13323	tags=51%, list=24%, signal=67%
KEGG_BASAL_TRANSCRIPTION_FACTORS	KEGG_BASAL_TRANSCRIPTION_FACTORS		35	-0.581447	-1.25284	0.108021	0.440485	1	15937	tags=54%, list=29%, signal=76%
KEGG_FC_EPSILON_RI_SIGNALING_PATHWAY	KEGG_FC_EPSILON_RI_SIGNALING_PATHWAY		79	-0.537459	-1.2504	0.0665984	0.433086	1	11759	tags=43%, list=21%, signal=54%
KEGG_PROGESTERONE_MEDIATED_OOCYTE_MATURATION	KEGG_PROGESTERONE_MEDIATED_OOCYTE_MATURATION		85	-0.530078	-1.22683	0.0688259	0.529645	1	12265	tags=45%, list=22%, signal=57%
KEGG_OOCYTE_MEIOSIS	KEGG_OOCYTE_MEIOSIS		111	-0.515509	-1.22234	0.0676768	0.532414	1	12335	tags=43%, list=22%, signal=55%
KEGG_NITROGEN_METABOLISM	KEGG_NITROGEN_METABOLISM		23	-0.590984	-1.21624	0.173516	0.544294	1	16201	tags=57%, list=29%, signal=80%
KEGG_RENAL_CELL_CARCINOMA	KEGG_RENAL_CELL_CARCINOMA		66	-0.527511	-1.21482	0.103306	0.532299	1	11871	tags=45%, list=21%, signal=58%
KEGG_THYROID_CANCER	KEGG_THYROID_CANCER		29	-0.572762	-1.21434	0.154267	0.516436	1	8304	tags=41%, list=15%, signal=49%
KEGG_MELANOMA	KEGG_MELANOMA		71	-0.522816	-1.21234	0.120285	0.508375	1	14584	tags=52%, list=26%, signal=70%
KEGG_GNRH_SIGNALING_PATHWAY	KEGG_GNRH_SIGNALING_PATHWAY		101	-0.509714	-1.2093	0.0766902	0.506643	1	12396	tags=44%, list=22%, signal=56%
KEGG_MISMATCH_REPAIR	KEGG_MISMATCH_REPAIR		23	-0.590915	-1.19935	0.185811	0.537525	1	15160	tags=61%, list=27%, signal=84%
KEGG_PHOSPHATIDYLINOSITOL_SIGNALING_SYSTEM	KEGG_PHOSPHATIDYLINOSITOL_SIGNALING_SYSTEM		76	-0.511262	-1.19745	0.123469	0.52979	1	11759	tags=46%, list=21%, signal=58%
KEGG_ADHERENS_JUNCTION	KEGG_ADHERENS_JUNCTION		68	-0.515827	-1.19363	0.140657	0.531522	1	11123	tags=41%, list=20%, signal=51%
KEGG_RIG_I_LIKE_RECEPTOR_SIGNALING_PATHWAY	KEGG_RIG_I_LIKE_RECEPTOR_SIGNALING_PATHWAY		68	-0.522262	-1.19291	0.137896	0.519534	1	14168	tags=41%, list=25%, signal=55%
KEGG_HOMOLOGOUS_RECOMBINATION	KEGG_HOMOLOGOUS_RECOMBINATION		26	-0.562454	-1.18618	0.199115	0.536246	1	11318	tags=46%, list=20%, signal=58%
KEGG_STEROID_BIOSYNTHESIS	KEGG_STEROID_BIOSYNTHESIS		17	-0.606267	-1.18518	0.221957	0.526319	1	4731	tags=41%, list=8%, signal=45%
KEGG_PROTEIN_EXPORT	KEGG_PROTEIN_EXPORT		23	-0.566699	-1.18082	0.208477	0.532763	1	16066	tags=70%, list=29%, signal=98%
KEGG_BASE_EXCISION_REPAIR	KEGG_BASE_EXCISION_REPAIR		34	-0.533036	-1.15853	0.232862	0.624881	1	14558	tags=50%, list=26%, signal=68%
KEGG_WNT_SIGNALING_PATHWAY	KEGG_WNT_SIGNALING_PATHWAY		150	-0.485837	-1.15749	0.0991984	0.613953	1	13688	tags=46%, list=25%, signal=61%
KEGG_INOSITOL_PHOSPHATE_METABOLISM	KEGG_INOSITOL_PHOSPHATE_METABOLISM		54	-0.507747	-1.15441	0.212185	0.614301	1	11805	tags=48%, list=21%, signal=61%
KEGG_T_CELL_RECEPTOR_SIGNALING_PATHWAY	KEGG_T_CELL_RECEPTOR_SIGNALING_PATHWAY		107	-0.47721	-1.15009	0.173038	0.620824	1	13800	tags=41%, list=25%, signal=55%
KEGG_ACUTE_MYELOID_LEUKEMIA	KEGG_ACUTE_MYELOID_LEUKEMIA		57	-0.50282	-1.14207	0.217256	0.64559	1	13773	tags=47%, list=25%, signal=63%
KEGG_MELANOGENESIS	KEGG_MELANOGENESIS		101	-0.476281	-1.13284	0.194332	0.677101	1	8920	tags=31%, list=16%, signal=36%
KEGG_SMALL_CELL_LUNG_CANCER	KEGG_SMALL_CELL_LUNG_CANCER		84	-0.481938	-1.12495	0.231943	0.701026	1	14927	tags=57%, list=27%, signal=78%
KEGG_ALPHA_LINOLENIC_ACID_METABOLISM	KEGG_ALPHA_LINOLENIC_ACID_METABOLISM		19	-0.556956	-1.12141	0.32448	0.703625	1	14903	tags=63%, list=27%, signal=86%
KEGG_O_GLYCAN_BIOSYNTHESIS	KEGG_O_GLYCAN_BIOSYNTHESIS		29	-0.527359	-1.12103	0.299776	0.690494	1	11885	tags=38%, list=21%, signal=48%
KEGG_ALDOSTERONE_REGULATED_SODIUM_REABSORPTION	KEGG_ALDOSTERONE_REGULATED_SODIUM_REABSORPTION		42	-0.506265	-1.12022	0.286164	0.680325	1	14166	tags=48%, list=25%, signal=64%
KEGG_GLIOMA	KEGG_GLIOMA		65	-0.487158	-1.11857	0.276181	0.6744	1	14584	tags=48%, list=26%, signal=65%
KEGG_CYTOSOLIC_DNA_SENSING_PATHWAY	KEGG_CYTOSOLIC_DNA_SENSING_PATHWAY		54	-0.489207	-1.11325	0.292147	0.686094	1	15561	tags=41%, list=28%, signal=56%
KEGG_PATHWAYS_IN_CANCER	KEGG_PATHWAYS_IN_CANCER		321	-0.456457	-1.10332	0.128	0.719849	1	13888	tags=44%, list=25%, signal=58%
KEGG_NEUROTROPHIN_SIGNALING_PATHWAY	KEGG_NEUROTROPHIN_SIGNALING_PATHWAY		125	-0.457666	-1.0875	0.266533	0.78413	1	13645	tags=43%, list=24%, signal=57%
KEGG_DORSO_VENTRAL_AXIS_FORMATION	KEGG_DORSO_VENTRAL_AXIS_FORMATION		24	-0.522931	-1.07786	0.38009	0.81794	1	13358	tags=54%, list=24%, signal=71%
KEGG_P53_SIGNALING_PATHWAY	KEGG_P53_SIGNALING_PATHWAY		65	-0.467814	-1.07743	0.350051	0.805033	1	6480	tags=29%, list=12%, signal=33%
KEGG_B_CELL_RECEPTOR_SIGNALING_PATHWAY	KEGG_B_CELL_RECEPTOR_SIGNALING_PATHWAY		75	-0.462093	-1.0707	0.346856	0.823317	1	13773	tags=43%, list=25%, signal=57%
KEGG_LYSINE_DEGRADATION	KEGG_LYSINE_DEGRADATION		39	-0.480064	-1.06845	0.386002	0.819376	1	13987	tags=51%, list=25%, signal=68%
KEGG_GLYCOSYLPHOSPHATIDYLINOSITOL_GPI_ANCHOR_BIOSYNTHESIS	KEGG_GLYCOSYLPHOSPHATIDYLINOSITOL_GPI_ANCHOR_BIOSYNTHESIS		25	-0.511664	-1.06504	0.397351	0.820401	1	12293	tags=48%, list=22%, signal=62%
KEGG_PYRIMIDINE_METABOLISM	KEGG_PYRIMIDINE_METABOLISM		97	-0.447571	-1.05259	0.380182	0.864314	1	11739	tags=43%, list=21%, signal=55%
KEGG_TASTE_TRANSDUCTION	KEGG_TASTE_TRANSDUCTION		51	-0.463837	-1.05233	0.387368	0.850504	1	14427	tags=29%, list=26%, signal=40%
KEGG_VEGF_SIGNALING_PATHWAY	KEGG_VEGF_SIGNALING_PATHWAY		76	-0.453579	-1.05034	0.398773	0.84582	1	14903	tags=43%, list=27%, signal=59%
KEGG_EPITHELIAL_CELL_SIGNALING_IN_HELICOBACTER_PYLORI_INFECTION	KEGG_EPITHELIAL_CELL_SIGNALING_IN_HELICOBACTER_PYLORI_INFECTION		67	-0.454735	-1.04996	0.40829	0.833678	1	14705	tags=51%, list=26%, signal=69%
KEGG_VASCULAR_SMOOTH_MUSCLE_CONTRACTION	KEGG_VASCULAR_SMOOTH_MUSCLE_CONTRACTION		112	-0.430376	-1.01801	0.472417	0.963389	1	7517	tags=25%, list=13%, signal=29%
KEGG_GLYCEROPHOSPHOLIPID_METABOLISM	KEGG_GLYCEROPHOSPHOLIPID_METABOLISM		71	-0.433182	-1.00822	0.493361	0.991131	1	14903	tags=51%, list=27%, signal=69%
KEGG_TYPE_II_DIABETES_MELLITUS	KEGG_TYPE_II_DIABETES_MELLITUS		47	-0.449962	-1.00217	0.495278	1	1	13645	tags=43%, list=24%, signal=56%
KEGG_CALCIUM_SIGNALING_PATHWAY	KEGG_CALCIUM_SIGNALING_PATHWAY		177	-0.408544	-0.980684	0.591	1	1	14630	tags=41%, list=26%, signal=55%
KEGG_TOLL_LIKE_RECEPTOR_SIGNALING_PATHWAY	KEGG_TOLL_LIKE_RECEPTOR_SIGNALING_PATHWAY		101	-0.414886	-0.98055	0.551308	1	1	13944	tags=37%, list=25%, signal=49%
KEGG_NOD_LIKE_RECEPTOR_SIGNALING_PATHWAY	KEGG_NOD_LIKE_RECEPTOR_SIGNALING_PATHWAY		60	-0.425131	-0.975395	0.564367	1	1	15561	tags=43%, list=28%, signal=60%
KEGG_VIBRIO_CHOLERAE_INFECTION	KEGG_VIBRIO_CHOLERAE_INFECTION		53	-0.431972	-0.973506	0.554292	1	1	14427	tags=47%, list=26%, signal=64%
KEGG_FC_GAMMA_R_MEDIATED_PHAGOCYTOSIS	KEGG_FC_GAMMA_R_MEDIATED_PHAGOCYTOSIS		93	-0.41023	-0.97237	0.587045	1	1	13132	tags=41%, list=24%, signal=53%
KEGG_TYROSINE_METABOLISM	KEGG_TYROSINE_METABOLISM		40	-0.435763	-0.961319	0.564984	1	1	11508	tags=40%, list=21%, signal=50%
KEGG_JAK_STAT_SIGNALING_PATHWAY	KEGG_JAK_STAT_SIGNALING_PATHWAY		155	-0.400051	-0.953721	0.662989	1	1	14280	tags=31%, list=26%, signal=42%
KEGG_MAPK_SIGNALING_PATHWAY	KEGG_MAPK_SIGNALING_PATHWAY		266	-0.392768	-0.952124	0.694	1	1	14530	tags=39%, list=26%, signal=53%
KEGG_HISTIDINE_METABOLISM	KEGG_HISTIDINE_METABOLISM		28	-0.440504	-0.939837	0.610188	1	1	14733	tags=57%, list=26%, signal=78%
KEGG_BIOSYNTHESIS_OF_UNSATURATED_FATTY_ACIDS	KEGG_BIOSYNTHESIS_OF_UNSATURATED_FATTY_ACIDS		20	-0.464348	-0.93555	0.591335	1	1	5513	tags=30%, list=10%, signal=33%
KEGG_GAP_JUNCTION	KEGG_GAP_JUNCTION		88	-0.399784	-0.928713	0.689024	1	1	8943	tags=28%, list=16%, signal=34%
KEGG_N_GLYCAN_BIOSYNTHESIS	KEGG_N_GLYCAN_BIOSYNTHESIS		46	-0.417322	-0.928182	0.639785	1	1	13035	tags=37%, list=23%, signal=48%
KEGG_ETHER_LIPID_METABOLISM	KEGG_ETHER_LIPID_METABOLISM		30	-0.433322	-0.924291	0.63707	1	1	14925	tags=53%, list=27%, signal=73%
KEGG_AXON_GUIDANCE	KEGG_AXON_GUIDANCE		128	-0.388403	-0.924149	0.713139	1	1	16449	tags=45%, list=29%, signal=63%
KEGG_APOPTOSIS	KEGG_APOPTOSIS		87	-0.395006	-0.920206	0.702429	1	1	14495	tags=38%, list=26%, signal=51%
KEGG_GLYCEROLIPID_METABOLISM	KEGG_GLYCEROLIPID_METABOLISM		43	-0.411795	-0.915528	0.654373	1	1	11409	tags=30%, list=20%, signal=38%
KEGG_OLFACTORY_TRANSDUCTION	KEGG_OLFACTORY_TRANSDUCTION		384	-0.375761	-0.914637	0.832	1	1	18736	tags=13%, list=34%, signal=19%
KEGG_TIGHT_JUNCTION	KEGG_TIGHT_JUNCTION		128	-0.378628	-0.910819	0.74498	1	1	15275	tags=41%, list=27%, signal=57%
KEGG_BLADDER_CANCER	KEGG_BLADDER_CANCER		40	-0.409613	-0.909564	0.673448	1	1	14584	tags=45%, list=26%, signal=61%
KEGG_NOTCH_SIGNALING_PATHWAY	KEGG_NOTCH_SIGNALING_PATHWAY		47	-0.404423	-0.907206	0.675936	1	1	6314	tags=23%, list=11%, signal=26%
KEGG_VASOPRESSIN_REGULATED_WATER_REABSORPTION	KEGG_VASOPRESSIN_REGULATED_WATER_REABSORPTION		44	-0.405444	-0.905813	0.684599	1	1	7677	tags=25%, list=14%, signal=29%
KEGG_PURINE_METABOLISM	KEGG_PURINE_METABOLISM		153	-0.376882	-0.902269	0.777555	1	1	12917	tags=35%, list=23%, signal=45%
KEGG_CYSTEINE_AND_METHIONINE_METABOLISM	KEGG_CYSTEINE_AND_METHIONINE_METABOLISM		34	-0.421948	-0.902154	0.689914	1	1	14395	tags=47%, list=26%, signal=63%
KEGG_PYRUVATE_METABOLISM	KEGG_PYRUVATE_METABOLISM		40	-0.407959	-0.895714	0.684946	1	1	14896	tags=43%, list=27%, signal=58%
KEGG_SNARE_INTERACTIONS_IN_VESICULAR_TRANSPORT	KEGG_SNARE_INTERACTIONS_IN_VESICULAR_TRANSPORT		38	-0.403005	-0.879784	0.714438	1	1	11542	tags=37%, list=21%, signal=46%
KEGG_GLYCOSAMINOGLYCAN_BIOSYNTHESIS_HEPARAN_SULFATE	KEGG_GLYCOSAMINOGLYCAN_BIOSYNTHESIS_HEPARAN_SULFATE		26	-0.408844	-0.869142	0.707965	1	1	15596	tags=58%, list=28%, signal=80%
KEGG_REGULATION_OF_ACTIN_CYTOSKELETON	KEGG_REGULATION_OF_ACTIN_CYTOSKELETON		212	-0.359023	-0.864697	0.886	1	1	14792	tags=37%, list=27%, signal=51%
KEGG_FOCAL_ADHESION	KEGG_FOCAL_ADHESION		197	-0.356733	-0.859924	0.880881	1	1	14761	tags=41%, list=26%, signal=56%
KEGG_LINOLEIC_ACID_METABOLISM	KEGG_LINOLEIC_ACID_METABOLISM		29	-0.399661	-0.845309	0.759957	1	1	14903	tags=52%, list=27%, signal=71%
KEGG_PROPANOATE_METABOLISM	KEGG_PROPANOATE_METABOLISM		32	-0.395672	-0.845242	0.764706	1	1	13987	tags=47%, list=25%, signal=63%
KEGG_AMYOTROPHIC_LATERAL_SCLEROSIS_ALS	KEGG_AMYOTROPHIC_LATERAL_SCLEROSIS_ALS		53	-0.36069	-0.822583	0.822798	1	1	13832	tags=36%, list=25%, signal=48%
KEGG_HYPERTROPHIC_CARDIOMYOPATHY_HCM	KEGG_HYPERTROPHIC_CARDIOMYOPATHY_HCM		83	-0.35065	-0.819947	0.85	1	1	13149	tags=37%, list=24%, signal=49%
KEGG_TERPENOID_BACKBONE_BIOSYNTHESIS	KEGG_TERPENOID_BACKBONE_BIOSYNTHESIS		15	-0.428047	-0.819857	0.764417	1	1	10170	tags=40%, list=18%, signal=49%
KEGG_SELENOAMINO_ACID_METABOLISM	KEGG_SELENOAMINO_ACID_METABOLISM		24	-0.39032	-0.807115	0.775087	1	1	16383	tags=58%, list=29%, signal=83%
KEGG_HEDGEHOG_SIGNALING_PATHWAY	KEGG_HEDGEHOG_SIGNALING_PATHWAY		56	-0.350318	-0.797134	0.850418	1	1	13688	tags=39%, list=25%, signal=52%
KEGG_PANTOTHENATE_AND_COA_BIOSYNTHESIS	KEGG_PANTOTHENATE_AND_COA_BIOSYNTHESIS		16	-0.402834	-0.787101	0.795894	1	1	10792	tags=31%, list=19%, signal=39%
KEGG_ENDOCYTOSIS	KEGG_ENDOCYTOSIS		178	-0.326286	-0.785167	0.954	1	1	15161	tags=43%, list=27%, signal=58%
KEGG_PPAR_SIGNALING_PATHWAY	KEGG_PPAR_SIGNALING_PATHWAY		69	-0.341965	-0.778636	0.906667	1	1	14896	tags=41%, list=27%, signal=55%
KEGG_PEROXISOME	KEGG_PEROXISOME		78	-0.333282	-0.77585	0.89858	1	1	14145	tags=44%, list=25%, signal=58%
KEGG_RETINOL_METABOLISM	KEGG_RETINOL_METABOLISM		63	-0.334687	-0.768432	0.901336	1	1	12148	tags=30%, list=22%, signal=39%
KEGG_SPHINGOLIPID_METABOLISM	KEGG_SPHINGOLIPID_METABOLISM		36	-0.345265	-0.760128	0.866953	1	1	15776	tags=47%, list=28%, signal=66%
KEGG_ABC_TRANSPORTERS	KEGG_ABC_TRANSPORTERS		44	-0.33937	-0.757272	0.884738	1	1	16499	tags=45%, list=30%, signal=65%
KEGG_ARRHYTHMOGENIC_RIGHT_VENTRICULAR_CARDIOMYOPATHY_ARVC	KEGG_ARRHYTHMOGENIC_RIGHT_VENTRICULAR_CARDIOMYOPATHY_ARVC		74	-0.32048	-0.746657	0.909184	1	1	13005	tags=36%, list=23%, signal=48%
KEGG_HUNTINGTONS_DISEASE	KEGG_HUNTINGTONS_DISEASE		166	-0.307854	-0.73763	0.974925	1	1	9797	tags=25%, list=18%, signal=30%
KEGG_VALINE_LEUCINE_AND_ISOLEUCINE_DEGRADATION	KEGG_VALINE_LEUCINE_AND_ISOLEUCINE_DEGRADATION		43	-0.32838	-0.736284	0.890558	1	1	11409	tags=35%, list=20%, signal=44%
KEGG_PENTOSE_PHOSPHATE_PATHWAY	KEGG_PENTOSE_PHOSPHATE_PATHWAY		26	-0.348157	-0.729713	0.876126	1	1	12913	tags=38%, list=23%, signal=50%
KEGG_NEUROACTIVE_LIGAND_RECEPTOR_INTERACTION	KEGG_NEUROACTIVE_LIGAND_RECEPTOR_INTERACTION		271	-0.298192	-0.725578	0.995	1	1	13780	tags=30%, list=25%, signal=40%
KEGG_ALANINE_ASPARTATE_AND_GLUTAMATE_METABOLISM	KEGG_ALANINE_ASPARTATE_AND_GLUTAMATE_METABOLISM		30	-0.336702	-0.72028	0.900662	1	1	7604	tags=23%, list=14%, signal=27%
KEGG_BETA_ALANINE_METABOLISM	KEGG_BETA_ALANINE_METABOLISM		22	-0.347213	-0.70834	0.886234	1	1	11409	tags=32%, list=20%, signal=40%
KEGG_BASAL_CELL_CARCINOMA	KEGG_BASAL_CELL_CARCINOMA		55	-0.306617	-0.69737	0.944099	1	1	13688	tags=35%, list=25%, signal=46%
KEGG_LEUKOCYTE_TRANSENDOTHELIAL_MIGRATION	KEGG_LEUKOCYTE_TRANSENDOTHELIAL_MIGRATION		114	-0.29245	-0.69364	0.970766	1	1	9454	tags=20%, list=17%, signal=24%
KEGG_CHEMOKINE_SIGNALING_PATHWAY	KEGG_CHEMOKINE_SIGNALING_PATHWAY		186	-0.285573	-0.683926	0.98998	1	1	16180	tags=38%, list=29%, signal=53%
KEGG_FRUCTOSE_AND_MANNOSE_METABOLISM	KEGG_FRUCTOSE_AND_MANNOSE_METABOLISM		32	-0.312355	-0.674057	0.935236	1	1	15184	tags=47%, list=27%, signal=64%
KEGG_PRIMARY_BILE_ACID_BIOSYNTHESIS	KEGG_PRIMARY_BILE_ACID_BIOSYNTHESIS		16	-0.341866	-0.66954	0.905771	1	1	7851	tags=25%, list=14%, signal=29%
KEGG_NATURAL_KILLER_CELL_MEDIATED_CYTOTOXICITY	KEGG_NATURAL_KILLER_CELL_MEDIATED_CYTOTOXICITY		132	-0.274472	-0.657046	0.992993	1	1	16569	tags=36%, list=30%, signal=51%
KEGG_DILATED_CARDIOMYOPATHY	KEGG_DILATED_CARDIOMYOPATHY		90	-0.28161	-0.654848	0.981837	1	1	13149	tags=32%, list=24%, signal=42%
KEGG_PRION_DISEASES	KEGG_PRION_DISEASES		35	-0.300056	-0.653936	0.96179	1	1	10962	tags=29%, list=20%, signal=36%
KEGG_GLYCOSPHINGOLIPID_BIOSYNTHESIS_GANGLIO_SERIES	KEGG_GLYCOSPHINGOLIPID_BIOSYNTHESIS_GANGLIO_SERIES		15	-0.341603	-0.650441	0.924551	1	1	7407	tags=27%, list=13%, signal=31%
KEGG_ONE_CARBON_POOL_BY_FOLATE	KEGG_ONE_CARBON_POOL_BY_FOLATE		17	-0.332648	-0.649997	0.939904	1	1	13589	tags=41%, list=24%, signal=54%
KEGG_GLYCOLYSIS_GLUCONEOGENESIS	KEGG_GLYCOLYSIS_GLUCONEOGENESIS		61	-0.276443	-0.636155	0.983471	1	1	13323	tags=33%, list=24%, signal=43%
KEGG_AMINOACYL_TRNA_BIOSYNTHESIS	KEGG_AMINOACYL_TRNA_BIOSYNTHESIS		22	-0.285144	-0.587078	0.985126	1	1	12974	tags=32%, list=23%, signal=41%
KEGG_GLYOXYLATE_AND_DICARBOXYLATE_METABOLISM	KEGG_GLYOXYLATE_AND_DICARBOXYLATE_METABOLISM		16	-0.297362	-0.579406	0.969267	1	1	15770	tags=38%, list=28%, signal=52%
KEGG_CITRATE_CYCLE_TCA_CYCLE	KEGG_CITRATE_CYCLE_TCA_CYCLE		31	-0.269656	-0.576602	0.990033	0.993564	1	16687	tags=45%, list=30%, signal=64%
KEGG_GLYCINE_SERINE_AND_THREONINE_METABOLISM	KEGG_GLYCINE_SERINE_AND_THREONINE_METABOLISM		31	-0.261115	-0.56326	0.992282	0.987922	1	17205	tags=42%, list=31%, signal=61%
