# Supplementary material for: Comparative analyses define differences between BHD-associated renal tumour and sporadic chromophobe renal cell carcinoma
Source: eBioMedicine. 2023 May 12;92:104596. doi: 10.1016/j.ebiom.2023.104596 (PMC10200853; doi:10.1016/j.ebiom.2023.104596)
Supplement: Supplementary Dataset 3 [file mmc3.xlsx]

## Sheet: DEG between gFOXI1 and gL1CAM
Differentially expressed genes (DEGs) between FOXI1 expressing renal tumors (gFOXI1; n=23) and L1CAM expressing renal tumors (gL1CAM; n=5)
NAME	TITLE	SCORE
CLNK	ENSG00000109684.14	1.99046
CCBE1	ENSG00000183287.13	1.85033
FOXP1	ENSG00000114861.19	1.73941
CTTNBP2	ENSG00000077063.10	1.72906
AC003102.3	ENSG00000267750.5	1.63801
FOXI1	ENSG00000168269.9	1.62555
GLCCI1	ENSG00000106415.12	1.62329
CACNB2	ENSG00000165995.19	1.62012
RP11-434I12.2	ENSG00000250295.6	1.57321
RP11-627G23.1	ENSG00000255545.7	1.54551
RP11-232L2.2	ENSG00000251599.1	1.5251
OLMALINC	ENSG00000235823.2	1.50004
ST3GAL1	ENSG00000008513.14	1.49185
KIT	ENSG00000157404.15	1.47259
EPS8	ENSG00000151491.13	1.4627
RP11-12A16.3	ENSG00000227068.1	1.45964
PRKCD	ENSG00000163932.13	1.45618
C15orf59	ENSG00000205363.5	1.45568
PKDCC	ENSG00000162878.12	1.45364
RP11-690G19.4	ENSG00000265460.6	1.45347
TBC1D14	ENSG00000132405.18	1.44347
SNTB1	ENSG00000172164.13	1.42808
AC004987.7	ENSG00000188185.11	1.42634
RP11-350A18.1	ENSG00000215483.10	1.42602
CTD-2515H24.2	ENSG00000276772.1	1.41908
GNA11	ENSG00000088256.8	1.41836
RP11-181E22.4	ENSG00000284640.1	1.40766
CTB-27N1.1	ENSG00000249601.2	1.39813
CPNE2	ENSG00000140848.16	1.39749
RP11-16B13.1	ENSG00000258553.5	1.37963
CH507-396I9.3	ENSG00000278961.2	1.37538
KIF21A	ENSG00000139116.18	1.36392
DMRT2	ENSG00000173253.15	1.36127
AC007563.3	ENSG00000229352.1	1.35188
SLIT2	ENSG00000145147.19	1.34828
GAB2	ENSG00000033327.12	1.34607
NLGN4X	ENSG00000146938.15	1.34534
RCAN2	ENSG00000172348.14	1.344
SPSB4	ENSG00000175093.4	1.34304
RP11-93B14.9	ENSG00000277496.1	1.33991
MIR222	ENSG00000207725.3	1.33793
ATP6AP2	ENSG00000182220.14	1.33488
RP11-76E16.2	ENSG00000257674.1	1.32784
SMURF1	ENSG00000198742.9	1.32326
PACRG	ENSG00000112530.11	1.32243
MRVI1	ENSG00000072952.18	1.32009
FOXO1	ENSG00000150907.7	1.31995
WBSCR17	ENSG00000185274.11	1.31976
CR1L	ENSG00000197721.16	1.31652
ATP6V0D2	ENSG00000147614.3	1.31119
DUSP15	ENSG00000149599.15	1.30894
PLEK2	ENSG00000100558.8	1.30664
MIR221	ENSG00000207870.1	1.30169
RP11-93B14.10	ENSG00000276317.1	1.29296
ATP6V1G3	ENSG00000151418.11	1.28795
RP1-293L8.5	ENSG00000232131.1	1.28612
FAM13C	ENSG00000148541.12	1.28317
RP11-274J2.1	ENSG00000214980.4	1.28106
LINC00239	ENSG00000258512.1	1.27844
RP11-540A21.3	ENSG00000246273.6	1.2733
MAP3K20	ENSG00000091436.16	1.26763
IGF2BP2	ENSG00000073792.15	1.26736
C12orf75	ENSG00000235162.8	1.2669
RP11-407G23.5	ENSG00000279803.1	1.26628
CNTNAP5	ENSG00000155052.14	1.26566
RP11-960L18.1	ENSG00000261218.5	1.26537
STIM1	ENSG00000167323.11	1.25877
NRXN3	ENSG00000021645.18	1.25656
GARNL3	ENSG00000136895.18	1.25606
LRRC14B	ENSG00000185028.3	1.2519
CTB-25B13.12	ENSG00000267317.2	1.25171
FOXP2	ENSG00000128573.24	1.24954
PTPRJ	ENSG00000149177.12	1.24775
RP11-43F13.3	ENSG00000215246.5	1.24709
SLC9C1	ENSG00000172139.14	1.24673
STK17A	ENSG00000164543.5	1.24537
AC144530.1	ENSG00000234742.1	1.24521
SORBS1	ENSG00000095637.21	1.24218
ECE1	ENSG00000117298.14	1.24183
SDCBP2	ENSG00000125775.14	1.23862
EDARADD	ENSG00000186197.14	1.23857
DACT1	ENSG00000165617.14	1.23734
BDKRB1	ENSG00000100739.10	1.23692
KBTBD12	ENSG00000187715.13	1.23602
PRR5	ENSG00000186654.20	1.23357
RP11-12A16.2	ENSG00000214761.3	1.23333
CDC14A	ENSG00000079335.19	1.23155
ITIH5	ENSG00000123243.14	1.226
AP000322.53	ENSG00000243627.4	1.22104
CELF5	ENSG00000161082.12	1.21833
PLAGL2	ENSG00000126003.6	1.21776
FHDC1	ENSG00000137460.8	1.21715
GSE1	ENSG00000131149.18	1.21167
AC010890.1	ENSG00000226953.7	1.21033
ACACB	ENSG00000076555.15	1.20628
SAMD4A	ENSG00000020577.13	1.206
RP11-44B19.1	ENSG00000272411.1	1.20489
RP11-540A21.2	ENSG00000245522.2	1.19712
FBN3	ENSG00000142449.12	1.19542
SLC29A4	ENSG00000164638.10	1.19522
KRTAP5-8	ENSG00000241233.3	1.19274
DBF4	ENSG00000006634.7	1.19186
TMPRSS7	ENSG00000176040.13	1.19179
RP11-344J7.3	ENSG00000283573.1	1.1903
SEMA3C	ENSG00000075223.13	1.19015
TCF7	ENSG00000081059.19	1.18982
AC118345.1	ENSG00000227293.1	1.18967
FGF9	ENSG00000102678.6	1.18919
EVI5L	ENSG00000142459.8	1.18907
MGST2	ENSG00000085871.8	1.18708
RP3-485C17.1	ENSG00000233844.1	1.18483
PPP1R12B	ENSG00000077157.21	1.18412
NCOA7	ENSG00000111912.19	1.18388
MT-ND2	ENSG00000198763.3	1.18351
EFNA5	ENSG00000184349.12	1.18136
PPP2R5A	ENSG00000066027.11	1.17983
KCNQ5	ENSG00000185760.15	1.1784
PTPN21	ENSG00000070778.12	1.17825
ABCC4	ENSG00000125257.14	1.17684
HIST1H3G	ENSG00000273983.1	1.17446
PRKAG2	ENSG00000106617.13	1.17188
NR2E3	ENSG00000278570.4	1.17163
JADE1	ENSG00000077684.15	1.16576
RP11-188P20.2	ENSG00000234617.1	1.16516
RP11-392A22.2	ENSG00000240875.5	1.16194
RP11-844P9.5	ENSG00000248596.7	1.16136
RPS2L1	ENSG00000235508.3	1.15905
ZNF431	ENSG00000196705.8	1.15745
ATP6V0A4	ENSG00000105929.16	1.15664
CFAP58	ENSG00000120051.14	1.15558
RAPGEF2	ENSG00000109756.9	1.15491
RP4-569M23.2	ENSG00000231119.2	1.15486
ALS2CL	ENSG00000178038.16	1.15313
DNASE1	ENSG00000213918.10	1.14973
C4BPB	ENSG00000123843.12	1.14626
ART5	ENSG00000167311.13	1.14461
RP11-317L10.1	ENSG00000272554.1	1.14318
AC144521.1	ENSG00000228956.8	1.14207
IL18	ENSG00000150782.11	1.14182
RP11-61G19.2	ENSG00000283083.1	1.13918
DOCK8	ENSG00000107099.15	1.13841
LGALS3	ENSG00000131981.15	1.13798
SMIM24	ENSG00000095932.6	1.13747
ADRB2	ENSG00000169252.5	1.13589
RP11-44F14.8	ENSG00000262714.1	1.13512
ELAVL2	ENSG00000107105.14	1.13487
RP11-214D15.2	ENSG00000227175.1	1.13421
ARAP1	ENSG00000186635.14	1.13399
MTUS2	ENSG00000132938.19	1.13194
PABPC4L	ENSG00000254535.3	1.13082
NUPR1	ENSG00000176046.8	1.1302
ARHGEF17	ENSG00000110237.4	1.12995
AC010136.2	ENSG00000223923.1	1.12907
DHRS7	ENSG00000100612.13	1.12862
TNFAIP8L3	ENSG00000183578.6	1.12799
SPIRE2	ENSG00000204991.10	1.12248
RP11-199F6.8	ENSG00000229373.8	1.12216
ST7	ENSG00000004866.20	1.12166
MAGI1	ENSG00000151276.23	1.12085
SLC25A39	ENSG00000013306.15	1.11911
CTD-2377O17.1	ENSG00000271714.1	1.11905
FOXI3	ENSG00000214336.4	1.1185
NEXN	ENSG00000162614.18	1.1181
CTD-2081K17.2	ENSG00000267014.5	1.11779
AKNAD1	ENSG00000162641.18	1.1118
YAF2	ENSG00000015153.14	1.10926
LINC01230	ENSG00000281769.1	1.10924
LINC-PINT	ENSG00000231721.7	1.10642
RP4-735C1.6	ENSG00000228420.1	1.10481
RUNDC3A	ENSG00000108309.13	1.10275
CTD-2021A8.3	ENSG00000227080.2	1.10238
GLTP	ENSG00000139433.9	1.09981
PKIB	ENSG00000135549.14	1.09566
VDR	ENSG00000111424.10	1.09245
RP11-529E10.6	ENSG00000261643.1	1.0914
PLCG2	ENSG00000197943.9	1.09012
KTN1-AS1	ENSG00000186615.10	1.08989
KLHDC4	ENSG00000104731.13	1.08945
MNT	ENSG00000070444.14	1.08742
SPAG4	ENSG00000061656.9	1.08666
CHAF1B	ENSG00000159259.7	1.0863
KRT8P47	ENSG00000271647.1	1.08549
HEPACAM2	ENSG00000188175.9	1.08514
KRT8P7	ENSG00000230716.3	1.08427
RP11-1058N17.1	ENSG00000266905.1	1.08404
R3HCC1L	ENSG00000166024.13	1.0809
RP1-222E13.10	ENSG00000182841.12	1.07951
RP5-1091E12.1	ENSG00000224057.1	1.07628
WNK3	ENSG00000196632.10	1.07575
TLE2	ENSG00000065717.14	1.07574
AC092066.1	ENSG00000279095.1	1.07522
EIF4EBP3	ENSG00000243056.1	1.07445
LONRF1	ENSG00000154359.12	1.07372
KRT8	ENSG00000170421.12	1.0735
RP11-44F14.10	ENSG00000280027.1	1.07287
ENTPD2	ENSG00000054179.11	1.07041
LRRC9	ENSG00000131951.11	1.07033
SALL4	ENSG00000101115.12	1.07
RP3-405J10.3	ENSG00000257298.1	1.06943
DOCK10	ENSG00000135905.19	1.06845
CTD-2524L6.3	ENSG00000260037.5	1.06687
NCOR2	ENSG00000196498.13	1.06571
TMEM225B	ENSG00000244219.6	1.0654
PRMT8	ENSG00000111218.11	1.06484
RNASEK	ENSG00000219200.11	1.06467
SYT17	ENSG00000103528.16	1.06422
TMEM38A	ENSG00000072954.6	1.06333
MAP1B	ENSG00000131711.14	1.06231
AC133919.6	ENSG00000222019.7	1.06215
RP11-290O12.2	ENSG00000280241.3	1.06206
C5orf64	ENSG00000178722.12	1.06182
RP11-367J11.2	ENSG00000245748.1	1.06133
TAF7L	ENSG00000102387.15	1.06116
AC007879.4	ENSG00000225916.1	1.0586
ASTN2	ENSG00000148219.16	1.05774
AC009120.4	ENSG00000261404.6	1.05732
BDKRB2	ENSG00000168398.6	1.05716
AC007879.6	ENSG00000225064.1	1.05637
BOK	ENSG00000176720.5	1.05548
FAM184B	ENSG00000047662.4	1.05518
RP11-802O23.3	ENSG00000272182.1	1.05408
RP11-435O5.5	ENSG00000271155.1	1.05357
FA2H	ENSG00000103089.8	1.05291
KRT8P9	ENSG00000259470.2	1.0502
RP3-342P20.2	ENSG00000228477.1	1.04979
ULK1	ENSG00000177169.9	1.0495
KCNIP3	ENSG00000115041.12	1.04872
RP11-637N19.1	ENSG00000279885.1	1.04715
C11orf91	ENSG00000205177.6	1.0468
NEAT1	ENSG00000245532.8	1.04536
RP11-356J5.12	ENSG00000250303.3	1.04445
RP11-344N10.3	ENSG00000213700.3	1.04407
RP11-844P9.6	ENSG00000283235.1	1.04238
GADD45G	ENSG00000130222.10	1.04201
RP11-8P11.3	ENSG00000260469.2	1.04196
ABHD2	ENSG00000140526.17	1.04189
IL15	ENSG00000164136.16	1.04081
DPH6	ENSG00000134146.11	1.04062
KRT18P20	ENSG00000257758.1	1.04037
MET	ENSG00000105976.14	1.0391
RP11-469J4.2	ENSG00000241416.1	1.0359
UAP1	ENSG00000117143.13	1.03426
NLRC5	ENSG00000140853.15	1.03261
RALA	ENSG00000006451.7	1.03183
HCN2	ENSG00000099822.2	1.03081
CARS	ENSG00000110619.17	1.03069
TLE1	ENSG00000196781.14	1.03025
RP11-116O18.3	ENSG00000267193.5	1.02999
OSER1	ENSG00000132823.10	1.0297
AC133680.1	ENSG00000237838.1	1.02912
LDLR	ENSG00000130164.13	1.02782
SUSD3	ENSG00000157303.10	1.0271
C4orf51	ENSG00000237136.7	1.0268
MECP2	ENSG00000169057.21	1.02589
TMEM61	ENSG00000143001.4	1.02573
TP53I11	ENSG00000175274.18	1.02548
CD59	ENSG00000085063.15	1.02525
ZSCAN31	ENSG00000235109.7	1.02483
RP11-554D14.4	ENSG00000257951.2	1.02393
MYZAP	ENSG00000263155.5	1.0232
THSD7B	ENSG00000144229.11	1.02288
GCNT1	ENSG00000187210.12	1.02254
TMIE	ENSG00000181585.4	1.02157
SYNGR3	ENSG00000127561.14	1.02109
AC040963.1	ENSG00000224367.6	1.01898
RP3-412A9.11	ENSG00000198832.10	1.01695
LEF1	ENSG00000138795.9	1.01658
AKR1C1	ENSG00000187134.13	1.01538
STAC2	ENSG00000141750.6	1.01313
TSPAN14	ENSG00000108219.14	1.01303
RP11-110J1.3	ENSG00000224520.2	1.01145
RAD54L2	ENSG00000164080.13	1.01134
UST	ENSG00000111962.7	1.01114
RP11-83J16.1	ENSG00000231409.3	1.00961
SMYD4	ENSG00000186532.11	1.00931
CFTR	ENSG00000001626.14	1.00931
ATP6V0C	ENSG00000185883.11	1.00923
RP11-8P13.5	ENSG00000274976.1	1.00879
RP11-495L19.1	ENSG00000283982.1	1.00844
ARHGAP18	ENSG00000146376.10	1.00805
SIPA1L2	ENSG00000116991.10	1.00738
RP11-44F14.2	ENSG00000261804.1	1.00585
RP13-138P15.3	ENSG00000215089.3	1.00576
LRRTM2	ENSG00000146006.7	1.00496
CGNL1	ENSG00000128849.10	1.0046
MCF2L2	ENSG00000053524.12	1.00418
RP11-252C19.2	ENSG00000254285.3	1.003
ADAM2	ENSG00000104755.14	1.00224
TNFRSF21	ENSG00000146072.6	1.00219
RP11-44F14.9	ENSG00000279741.1	1.00204
LIMA1	ENSG00000050405.13	1.00196
PVR	ENSG00000073008.14	0.999032
NOX4	ENSG00000086991.12	0.998655
RPL7AP31	ENSG00000242083.2	0.997736
MUC20	ENSG00000176945.16	0.996277
MLIP	ENSG00000146147.14	0.994978
AMPD3	ENSG00000133805.15	0.994252
ERP27	ENSG00000139055.6	0.993991
RP11-359K18.4	ENSG00000272574.1	0.993784
SATB1	ENSG00000182568.16	0.993756
RP11-693J15.5	ENSG00000205056.8	0.992946
AC009245.3	ENSG00000230383.1	0.992889
RPS2P46	ENSG00000189343.7	0.992836
PXK	ENSG00000168297.15	0.991917
RP3-400N23.6	ENSG00000228839.5	0.991589
GS1-124K5.9	ENSG00000179342.4	0.991047
RP11-30K9.6	ENSG00000245975.2	0.990772
KLHL26	ENSG00000167487.11	0.988214
SYT10	ENSG00000110975.8	0.987944
RARRES3	ENSG00000133321.10	0.987235
RP11-367H1.1	ENSG00000273113.1	0.986431
PGR	ENSG00000082175.14	0.984966
RP11-231C14.7	ENSG00000198106.8	0.984571
RP5-965K10.1	ENSG00000214660.6	0.984192
RP11-20I23.2	ENSG00000279520.1	0.98392
FBXO31	ENSG00000103264.17	0.982592
RP1-167F1.1	ENSG00000214012.4	0.982554
PARVB	ENSG00000188677.14	0.98226
DSG2	ENSG00000046604.12	0.981484
RP11-788M5.4	ENSG00000282728.1	0.98045
RP11-632F7.3	ENSG00000250906.1	0.980254
GPSM2	ENSG00000121957.13	0.979533
CTD-3060P21.1	ENSG00000262884.1	0.979427
RP11-93L9.1	ENSG00000249464.5	0.978989
LL22NC03-121E8.3	ENSG00000229275.1	0.978264
PPFIBP2	ENSG00000166387.11	0.977693
RP11-415C15.2	ENSG00000249699.1	0.977569
RNA5SP470	ENSG00000252272.1	0.975928
CCDC85C	ENSG00000205476.8	0.975175
AC007879.2	ENSG00000234902.6	0.974991
SDC2	ENSG00000169439.11	0.974357
RCOR2	ENSG00000167771.5	0.971993
CTC-362D12.1	ENSG00000248568.1	0.971696
CERS4	ENSG00000090661.11	0.9697
RP11-745I13.1	ENSG00000255295.1	0.969054
PLAG1	ENSG00000181690.7	0.968418
HIST1H2BH	ENSG00000275713.2	0.96806
TM7SF2	ENSG00000149809.14	0.965986
AC108171.5	ENSG00000223940.1	0.965641
FAM189A2	ENSG00000135063.18	0.965307
RP11-546O6.3	ENSG00000214417.4	0.965266
CTNNA2	ENSG00000066032.18	0.965158
DAB2IP	ENSG00000136848.16	0.964068
CYTIP	ENSG00000115165.9	0.963477
ADAMTSL1	ENSG00000178031.16	0.963195
RP11-596D21.1	ENSG00000257831.1	0.960731
ASCL4	ENSG00000187855.5	0.959759
RP11-132A1.2	ENSG00000214252.4	0.957426
CTD-2083E4.7	ENSG00000261434.1	0.957102
KNDC1	ENSG00000171798.17	0.956969
RP11-806O11.1	ENSG00000253671.1	0.956097
RN7SKP292	ENSG00000202392.1	0.955587
LAMA4	ENSG00000112769.18	0.955155
RP11-438D14.3	ENSG00000273853.1	0.952712
CCDC68	ENSG00000166510.13	0.952508
PHLPP1	ENSG00000081913.13	0.952479
RP11-505K9.5	ENSG00000274677.1	0.951862
RP11-554D14.7	ENSG00000257141.1	0.95177
RP11-558N14.1	ENSG00000232021.6	0.951037
RP4-799P18.2	ENSG00000233332.1	0.950979
CTA-215D11.4	ENSG00000232848.1	0.950969
RP11-434C1.1	ENSG00000247157.6	0.9508
RP11-888D10.4	ENSG00000273284.1	0.95052
RN7SL381P	ENSG00000263968.2	0.946288
CORO7	ENSG00000262246.5	0.944925
SMOC1	ENSG00000198732.10	0.944407
TNIK	ENSG00000154310.16	0.943929
RP4-639F20.1	ENSG00000235501.5	0.943655
FOXK1	ENSG00000164916.10	0.943572
KRT18	ENSG00000111057.10	0.941773
FAM134B	ENSG00000154153.13	0.941522
RP11-469L23.2	ENSG00000237879.1	0.940915
CTD-2048F20.1	ENSG00000250539.1	0.939905
RP11-220H4.1	ENSG00000214668.4	0.939085
SPX	ENSG00000134548.9	0.939078
RP11-62H20.1	ENSG00000261120.1	0.938361
RP11-7I15.4	ENSG00000254675.1	0.93777
RP11-486P11.1	ENSG00000267055.1	0.937297
AC022210.2	ENSG00000213399.3	0.936848
AC064871.2	ENSG00000231203.1	0.935913
RP11-474J18.4	ENSG00000250221.1	0.935838
ASB9	ENSG00000102048.15	0.934868
RP11-508P1.2	ENSG00000255727.1	0.933361
RP11-13G14.4	ENSG00000247213.6	0.933292
RP11-478C6.4	ENSG00000250321.1	0.932773
DNM1P51	ENSG00000235370.6	0.932361
UGT8	ENSG00000174607.10	0.932326
RP11-218M22.1	ENSG00000177406.4	0.931412
LMO4	ENSG00000143013.12	0.930756
TMC5	ENSG00000103534.16	0.928962
F2RL3	ENSG00000127533.3	0.928745
RPSAP56	ENSG00000284670.1	0.928713
RPS2	ENSG00000140988.15	0.928354
CTD-2243E23.1	ENSG00000258829.1	0.928245
TFCP2L1	ENSG00000115112.7	0.928177
LRFN5	ENSG00000165379.13	0.927088
CSPG4P10	ENSG00000276710.4	0.926876
PCNX4	ENSG00000126773.12	0.926209
FOXD1	ENSG00000251493.4	0.925735
WDR64	ENSG00000162843.17	0.924896
RP11-111F16.2	ENSG00000229939.1	0.924859
AC009962.2	ENSG00000213958.2	0.924718
OR1N1	ENSG00000171505.5	0.924253
RP11-690J15.1	ENSG00000258312.1	0.923577
AC002984.2	ENSG00000267005.1	0.92328
CAPN15	ENSG00000103326.11	0.923097
RP11-119H12.2	ENSG00000241741.1	0.923075
FAM24B	ENSG00000213185.6	0.922544
RP11-697N18.3	ENSG00000253330.1	0.922527
MYRIP	ENSG00000170011.13	0.922318
RP5-1174J21.1	ENSG00000237875.1	0.922295
ZFHX3	ENSG00000140836.16	0.922181
ST8SIA5	ENSG00000101638.13	0.922134
TUBB4B	ENSG00000188229.5	0.92182
CLGN	ENSG00000153132.12	0.9204
ATF5	ENSG00000169136.10	0.920322
RP11-408P14.1	ENSG00000243199.1	0.920252
RP11-44F14.1	ENSG00000260078.3	0.919895
ITPKA	ENSG00000137825.10	0.919531
ITPRIPL2	ENSG00000205730.6	0.919485
C11orf53	ENSG00000150750.7	0.919218
ARHGAP6	ENSG00000047648.21	0.919125
AC012667.1	ENSG00000214207.2	0.918896
SNORD62B	ENSG00000231587.1	0.918735
NEURL1	ENSG00000107954.10	0.918682
CAMK1D	ENSG00000183049.12	0.918211
ALDOC	ENSG00000109107.13	0.917871
RP11-10L12.5	ENSG00000248971.2	0.917646
GATA2	ENSG00000179348.11	0.917475
INSR	ENSG00000171105.13	0.917137
HEATR4	ENSG00000187105.8	0.916902
RP11-175P13.2	ENSG00000257696.1	0.9169
TFIP11	ENSG00000100109.16	0.916217
WIPI2	ENSG00000157954.14	0.916185
AC013472.3	ENSG00000205500.8	0.915221
C1orf105	ENSG00000180999.10	0.914732
RP4-541C22.8	ENSG00000284969.1	0.914625
AC073130.1	ENSG00000237870.6	0.913622
GRB10	ENSG00000106070.18	0.91327
AC125238.4	ENSG00000224791.1	0.913207
NEURL2	ENSG00000124257.6	0.912739
SNED1	ENSG00000162804.13	0.912735
CAV1	ENSG00000105974.11	0.912295
RP5-1160K1.1	ENSG00000235045.2	0.912293
RP11-698N11.3	ENSG00000186082.9	0.910901
COL6A1	ENSG00000142156.14	0.90863
TBC1D1	ENSG00000065882.15	0.908204
RP11-49K24.8	ENSG00000267724.1	0.906259
KNTC1	ENSG00000184445.11	0.905475
AC003075.4	ENSG00000237773.6	0.904339
SLC7A11	ENSG00000151012.13	0.904226
SAV1	ENSG00000151748.14	0.904211
RP11-557C9.2	ENSG00000258828.2	0.904154
RP11-594N15.3	ENSG00000260398.1	0.904058
KB-1683C8.1	ENSG00000213750.4	0.903933
RP5-1000K24.2	ENSG00000248503.2	0.903699
RP11-191G24.1	ENSG00000227070.1	0.903297
SCN9A	ENSG00000169432.15	0.90231
AC007879.5	ENSG00000223725.6	0.902201
RP11-241I20.3	ENSG00000234335.1	0.902122
AC097382.5	ENSG00000187904.3	0.901357
TSHZ3	ENSG00000121297.6	0.90131
RP5-1063M23.3	ENSG00000250770.3	0.901141
PIM1	ENSG00000137193.13	0.90105
TOM1	ENSG00000100284.20	0.900728
ARVCF	ENSG00000099889.13	0.900084
CTD-2269F5.1	ENSG00000250320.5	0.899101
KRT18P51	ENSG00000250504.2	0.899101
RP11-99L13.2	ENSG00000259126.1	0.897325
GAS6-AS2	ENSG00000272695.1	0.897181
CDK5R1	ENSG00000176749.8	0.894888
UTP20	ENSG00000120800.4	0.894544
AC034198.5	ENSG00000213943.3	0.892833
GAS6	ENSG00000183087.14	0.892318
RP11-132A1.4	ENSG00000232445.1	0.892311
ANGPTL1	ENSG00000116194.12	0.892117
PPDPF	ENSG00000125534.9	0.891377
AC012087.2	ENSG00000228791.7	0.891286
RP11-188P20.3	ENSG00000271941.1	0.891143
RP11-367E12.2	ENSG00000251633.3	0.891037
RP11-453E17.2	ENSG00000250656.2	0.890889
RP11-384C4.2	ENSG00000229832.1	0.890348
SCML1	ENSG00000047634.14	0.889728
STARD10	ENSG00000214530.8	0.889555
BAALC	ENSG00000164929.16	0.889459
CHST2	ENSG00000175040.5	0.889308
RP5-844F9.1	ENSG00000279853.1	0.887377
RP11-543F8.1	ENSG00000213771.3	0.88731
FGF12	ENSG00000114279.13	0.88699
LIMS3	ENSG00000256977.12	0.886436
RP11-69L16.5	ENSG00000220472.1	0.886059
CTD-2267D19.2	ENSG00000265666.1	0.885845
AC006159.3	ENSG00000231210.2	0.885596
SLC16A11	ENSG00000174326.11	0.884668
RALGAPA2	ENSG00000188559.13	0.883566
MIR548V	ENSG00000265520.1	0.883557
RP11-130F5.1	ENSG00000227243.3	0.883084
RP11-154J22.1	ENSG00000259488.2	0.882842
ANKRD30A	ENSG00000148513.17	0.882839
RP11-182J1.16	ENSG00000259511.2	0.882821
AC092839.3	ENSG00000228108.1	0.882628
ARSJ	ENSG00000180801.13	0.882502
RP11-138E16.2	ENSG00000259500.1	0.882304
RP11-231E6.1	ENSG00000243081.2	0.881854
LRRC31	ENSG00000114248.9	0.88176
HS6ST3	ENSG00000185352.8	0.881634
RP11-770G2.4	ENSG00000255120.5	0.881173
RP11-124N23.2	ENSG00000257119.1	0.880339
CEACAM19	ENSG00000186567.12	0.880296
RP11-332L8.1	ENSG00000237861.1	0.880147
GLTSCR2	ENSG00000105373.18	0.879646
CTA-217C2.1	ENSG00000226328.6	0.878665
RP11-364L4.1	ENSG00000228981.3	0.878387
RPS15A	ENSG00000134419.15	0.878169
SLC35F3	ENSG00000183780.12	0.87745
KIAA1328	ENSG00000150477.14	0.876696
RP3-474I12.7	ENSG00000215333.3	0.876645
RP11-475N22.4	ENSG00000244300.2	0.876556
PXN	ENSG00000089159.16	0.87647
B4GALT6	ENSG00000118276.11	0.876107
TENM3	ENSG00000218336.8	0.875836
RTP4	ENSG00000136514.2	0.874828
BPIFB9P	ENSG00000125997.5	0.874288
FAM65C	ENSG00000042062.11	0.873716
RP11-936I5.1	ENSG00000266998.1	0.873496
RP11-616M22.2	ENSG00000259910.1	0.873492
RP11-386C23.1	ENSG00000235489.4	0.872739
RP11-325P15.1	ENSG00000225603.3	0.872276
ASB5	ENSG00000164122.8	0.871536
RP11-305I9.3	ENSG00000241155.1	0.870797
C5orf58	ENSG00000234511.9	0.870253
LL22NC03-121E8.4	ENSG00000238192.1	0.86838
RDH5	ENSG00000135437.9	0.868299
AC013472.4	ENSG00000230286.1	0.86794
SLC26A7	ENSG00000147606.8	0.867803
SVEP1	ENSG00000165124.17	0.867708
CTA-929C8.6	ENSG00000226741.1	0.867227
RP11-627J17.1	ENSG00000272149.1	0.866837
BRWD3	ENSG00000165288.10	0.866821
RP11-392A22.1	ENSG00000174912.7	0.866748
RPL10P3	ENSG00000230734.1	0.865609
AC005077.12	ENSG00000227038.3	0.864127
CRTAC1	ENSG00000095713.13	0.863526
ATP7A	ENSG00000165240.19	0.863231
RP11-521C20.2	ENSG00000259584.1	0.863176
AL590762.7	ENSG00000213706.2	0.86308
RP11-461A8.4	ENSG00000263235.1	0.862632
PRRG1	ENSG00000130962.17	0.862503
AL022393.3	ENSG00000176933.5	0.862209
PRDM4	ENSG00000110851.11	0.86113
APOL6	ENSG00000221963.5	0.860406
PKIA	ENSG00000171033.12	0.860231
PLLP	ENSG00000102934.9	0.859958
KATNAL2	ENSG00000167216.16	0.859771
CTD-2013N17.1	ENSG00000240418.1	0.859556
CTC-451P13.1	ENSG00000213757.3	0.859548
GJC3	ENSG00000176402.5	0.859116
AF064858.6	ENSG00000205622.9	0.858721
AJ006998.2	ENSG00000229425.2	0.858415
MT-CYB	ENSG00000198727.2	0.857894
RP11-534L20.4	ENSG00000234981.1	0.857626
HEXDC-IT1	ENSG00000279066.1	0.857476
KLK3	ENSG00000142515.14	0.85733
RP11-644F5.10	ENSG00000258311.5	0.857313
RP11-317P15.4	ENSG00000261504.1	0.857309
RP11-179H18.4	ENSG00000234569.1	0.856815
RP11-316M20.1	ENSG00000267790.1	0.855594
PELI3	ENSG00000174516.14	0.855481
GAK	ENSG00000178950.16	0.855304
MPV17L2	ENSG00000254858.9	0.855245
CDYL2	ENSG00000166446.14	0.85517
CTD-2380F24.1	ENSG00000261195.1	0.854825
ST3GAL6	ENSG00000064225.12	0.854687
RGS16	ENSG00000143333.6	0.854364
RP11-586D19.2	ENSG00000251408.1	0.85429
NEDD4L	ENSG00000049759.17	0.854212
LIMS4	ENSG00000256671.6	0.854194
FUT1	ENSG00000174951.11	0.854129
RP11-620J15.2	ENSG00000245651.2	0.854048
RP11-506B6.2	ENSG00000215807.4	0.853902
2023-03-10	ENSG00000173838.11	0.85373
KLHL23	ENSG00000213160.9	0.85278
RPL6	ENSG00000089009.15	0.852703
RP11-164P12.5	ENSG00000278978.1	0.850817
SPINK7	ENSG00000145879.10	0.850594
RP11-462L8.2	ENSG00000235962.5	0.85038
C9orf66	ENSG00000183784.6	0.850303
RP11-2C23.1	ENSG00000254542.1	0.84993
RPL7AP60	ENSG00000213152.5	0.849767
RPL8	ENSG00000161016.17	0.849766
ADRB1	ENSG00000043591.5	0.849279
ADGRV1	ENSG00000164199.17	0.84923
ATXN2L	ENSG00000168488.18	0.848403
RP11-184M15.2	ENSG00000248802.1	0.848367
TMEM255A	ENSG00000125355.15	0.848091
RP11-391L3.5	ENSG00000260229.1	0.847982
RP11-328P23.3	ENSG00000226767.1	0.847819
RP11-184M15.1	ENSG00000248187.1	0.847599
MKX	ENSG00000150051.13	0.847488
RP11-480N24.6	ENSG00000179157.4	0.847176
AC020581.4	ENSG00000223657.2	0.846749
CTD-2298J14.2	ENSG00000258636.1	0.846694
GPC6	ENSG00000183098.10	0.846675
NCALD	ENSG00000104490.17	0.845858
RP11-95G6.1	ENSG00000279393.1	0.845586
TBC1D2	ENSG00000095383.19	0.844698
PSAT1	ENSG00000135069.13	0.844442
RP11-88H12.2	ENSG00000270059.1	0.844243
RP4-612B15.2	ENSG00000230721.1	0.843949
TMEM117	ENSG00000139173.9	0.843518
CH507-513H4.1	ENSG00000278996.1	0.843389
RP11-443J23.1	ENSG00000248327.1	0.842926
AC011139.1	ENSG00000175886.10	0.842388
AC073254.1	ENSG00000237126.8	0.842352
MIR3197	ENSG00000263681.1	0.841589
ANKDD1B	ENSG00000189045.13	0.840877
COCH	ENSG00000100473.16	0.840129
PLEKHF1	ENSG00000166289.5	0.839717
RP3-337H4.6	ENSG00000219470.1	0.839681
AC005606.15	ENSG00000260107.1	0.839608
TMEM52	ENSG00000178821.12	0.839546
RP11-135M8__A.1	ENSG00000217483.1	0.839463
PRSS22	ENSG00000005001.9	0.839441
CTD-2342N23.3	ENSG00000272456.1	0.83943
RP11-27N21.3	ENSG00000272138.1	0.838706
RP11-393N4.2	ENSG00000213169.3	0.83845
RP11-406A20.4	ENSG00000227555.1	0.838284
RP1-102E24.6	ENSG00000256913.1	0.838079
RP4-671O14.6	ENSG00000280434.1	0.837825
PDE1C	ENSG00000154678.16	0.836325
CTD-2007H13.1	ENSG00000241597.2	0.836238
ZCCHC14	ENSG00000140948.11	0.836059
CTU2	ENSG00000174177.12	0.835974
RP11-561B11.1	ENSG00000240023.1	0.834803
LTBP2	ENSG00000119681.11	0.834609
RP11-107N15.1	ENSG00000273209.1	0.834165
RP11-475E11.5	ENSG00000203897.3	0.834138
RP11-159H22.2	ENSG00000254862.5	0.833838
TFAP2C	ENSG00000087510.6	0.833296
CTD-2207P18.2	ENSG00000258976.1	0.832284
RPL6P27	ENSG00000235552.4	0.831765
RP11-468F18.2	ENSG00000240668.1	0.831701
BMPR1B	ENSG00000138696.10	0.831666
DHCR7	ENSG00000172893.15	0.831408
CTC-398G3.1	ENSG00000213304.3	0.831204
RPL9P7	ENSG00000238103.4	0.831168
LRCH4	ENSG00000077454.15	0.831013
FRMPD4	ENSG00000169933.13	0.830939
AC007879.3	ENSG00000240440.1	0.830869
RP11-58O9.1	ENSG00000240125.1	0.830653
AC104695.3	ENSG00000229951.5	0.830437
EMD	ENSG00000102119.10	0.830027
GSDMC	ENSG00000147697.8	0.829708
RP11-129K20.1	ENSG00000242841.1	0.829701
KIF13B	ENSG00000197892.12	0.829269
RP11-3L8.3	ENSG00000235448.1	0.828987
C1orf168	ENSG00000187889.12	0.828857
RP1-168L15.4	ENSG00000232082.1	0.828563
RP11-612B6.2	ENSG00000256185.1	0.828258
RP11-864G5.1	ENSG00000243777.1	0.82757
RP11-1101H11.1	ENSG00000249849.1	0.827492
RP11-554D14.8	ENSG00000274395.1	0.827062
ANKRD22	ENSG00000152766.5	0.827008
GDF6	ENSG00000156466.9	0.826709
OXGR1	ENSG00000165621.8	0.826608
MTL5	ENSG00000132749.10	0.826394
RPL7AP11	ENSG00000242445.1	0.826227
KREMEN1	ENSG00000183762.12	0.826152
RP1-80N2.2	ENSG00000226281.2	0.826044
ZBTB47	ENSG00000114853.13	0.825358
RP11-182J1.9	ENSG00000259728.5	0.825347
RP11-66N24.6	ENSG00000274002.1	0.824999
RP4-613B23.1	ENSG00000230084.5	0.82488
RP11-478C1.8	ENSG00000249077.1	0.824834
SLC6A21P	ENSG00000269009.1	0.824834
ACKR4	ENSG00000129048.6	0.824582
RP11-20O24.4	ENSG00000244716.3	0.824515
RP11-711K1.7	ENSG00000255790.5	0.824456
TMCO4	ENSG00000162542.13	0.824454
AHCYL2	ENSG00000158467.16	0.824387
PAK7	ENSG00000101349.16	0.824318
BAALCOS	ENSG00000236939.2	0.824002
CELF2	ENSG00000048740.18	0.82399
EXOSC7	ENSG00000075914.12	0.823625
NSUN7	ENSG00000179299.16	0.822549
UCKL1-AS1	ENSG00000280213.1	0.822392
RP11-2N1.2	ENSG00000267774.2	0.822349
CTC-254B4.1	ENSG00000251027.1	0.822242
ARRDC3-AS1	ENSG00000281357.2	0.820964
UGT2B4	ENSG00000156096.13	0.820746
RP11-941H19.1	ENSG00000241746.1	0.820562
STK39	ENSG00000198648.10	0.819885
TMEM213	ENSG00000214128.10	0.819703
RP11-252M21.1	ENSG00000236094.1	0.819622
RP11-1096D5.1	ENSG00000260440.2	0.819459
GPRC6A	ENSG00000173612.9	0.819339
FAM114A1	ENSG00000197712.11	0.819321
SH2D1B	ENSG00000198574.5	0.81891
RASD1	ENSG00000108551.4	0.818721
PHOSPHO1	ENSG00000173868.11	0.818456
RP11-398E10.1	ENSG00000258998.1	0.818168
ARHGAP31	ENSG00000031081.10	0.817169
TSPAN7	ENSG00000156298.12	0.816673
RP1-69D17.3	ENSG00000233351.1	0.816624
KRT8P49	ENSG00000271602.1	0.816467
RP11-345L23.1	ENSG00000235899.1	0.816236
AC009473.1	ENSG00000234141.1	0.815776
RP11-5P18.10	ENSG00000232456.1	0.815199
HIC2	ENSG00000169635.9	0.814804
ASPHD2	ENSG00000128203.6	0.814346
RP5-857K21.8	ENSG00000225630.1	0.814335
ELOVL2	ENSG00000197977.3	0.813195
DMD	ENSG00000198947.15	0.81305
CCNJL	ENSG00000135083.15	0.812498
AC005077.14	ENSG00000230882.1	0.812451
PLA2G4D	ENSG00000159337.6	0.812426
ERMN	ENSG00000136541.14	0.812305
RP11-554D14.6	ENSG00000257398.6	0.812006
ASXL1	ENSG00000171456.17	0.811962
PMPCB	ENSG00000105819.13	0.811879
HYAL4	ENSG00000106302.9	0.81143
RP11-295K3.1	ENSG00000250644.3	0.811381
DTX3L	ENSG00000163840.9	0.810713
SPARCL1	ENSG00000152583.12	0.810418
GPSM1	ENSG00000160360.12	0.810329
RP11-629O1.2	ENSG00000261220.2	0.810275
RNU7-48P	ENSG00000238386.1	0.809502
RP11-173P15.7	ENSG00000255946.1	0.80938
FOXI2	ENSG00000186766.7	0.809287
AC104843.3	ENSG00000225416.1	0.808905
TRAV18	ENSG00000211798.3	0.808653
PHLDA1	ENSG00000139289.13	0.808475
PYGB	ENSG00000100994.11	0.807499
VAT1L	ENSG00000171724.2	0.807172
ESM1	ENSG00000164283.12	0.807021
CDKN2A	ENSG00000147889.17	0.80691
RP11-165H4.2	ENSG00000236976.1	0.806794
GCOM1	ENSG00000137878.16	0.806458
ANKRD29	ENSG00000154065.16	0.806332
AC097639.4	ENSG00000234737.1	0.806301
RP11-245M24.2	ENSG00000214282.3	0.80603
RP11-215A21.2	ENSG00000236058.3	0.805969
MT-ND3	ENSG00000198840.2	0.805962
RP6-99M1.2	ENSG00000270069.1	0.80589
RP3-323B6.2	ENSG00000228158.2	0.805789
NACA2	ENSG00000253506.2	0.805511
ZNF598	ENSG00000167962.13	0.80533
CTD-2135D7.5	ENSG00000262097.1	0.805296
RAP1GAP	ENSG00000076864.19	0.805096
GRM1	ENSG00000152822.13	0.805052
CRYBG3	ENSG00000080200.9	0.804596
TIMD4	ENSG00000145850.8	0.804233
TSPYL3	ENSG00000235217.6	0.803849
STAP1	ENSG00000035720.7	0.803656
RP11-323F5.1	ENSG00000237170.3	0.803446
IGDCC4	ENSG00000103742.11	0.803349
CITED4	ENSG00000179862.6	0.803172
Z84723.2	ENSG00000226942.2	0.803109
RP11-316F12.2	ENSG00000284672.1	0.802549
VPS51	ENSG00000149823.8	0.801684
RGS8	ENSG00000135824.12	0.801568
SC5D	ENSG00000109929.9	0.800823
C10orf10	ENSG00000165507.8	0.800546
RP11-314N13.10	ENSG00000274322.1	0.800525
ZFAS1	ENSG00000177410.12	0.799965
RP11-458B24.2	ENSG00000248360.7	0.799779
RP11-296A18.5	ENSG00000233406.5	0.799683
TNS3	ENSG00000136205.16	0.799599
RP3-509I19.1	ENSG00000225415.2	0.799477
DLL1	ENSG00000198719.8	0.799031
RP11-466H18.1	ENSG00000244398.1	0.798282
MAML3	ENSG00000196782.12	0.798171
PSD3	ENSG00000156011.16	0.797869
RTN1	ENSG00000139970.16	0.797781
CTD-2547L24.3	ENSG00000258875.5	0.797712
KCNJ11	ENSG00000187486.5	0.797566
RP11-730K11.1	ENSG00000246790.2	0.797398
RPS15AP1	ENSG00000214535.3	0.797391
FBXO32	ENSG00000156804.7	0.796889
N4BP1	ENSG00000102921.7	0.79669
FZD7	ENSG00000155760.2	0.796632
AKAP2	ENSG00000241978.9	0.796259
RP11-499O7.7	ENSG00000224251.6	0.796185
RP13-395E19.2	ENSG00000260211.2	0.796154
RP11-713M15.2	ENSG00000272502.1	0.796057
RP11-358L22.1	ENSG00000260731.1	0.794429
RP11-844P9.1	ENSG00000251458.1	0.793947
CTB-55B8.1	ENSG00000243538.1	0.793808
PNPLA8	ENSG00000135241.16	0.793454
AC007969.5	ENSG00000233762.3	0.793289
RP11-438D14.2	ENSG00000259937.2	0.792569
RP11-427M20.1	ENSG00000251388.1	0.792419
AC006159.4	ENSG00000243220.1	0.792109
RP11-893F2.18	ENSG00000279792.1	0.792105
RP11-846F4.1	ENSG00000266529.1	0.791767
AP004550.1	ENSG00000254573.1	0.791694
MIR99AHG	ENSG00000215386.12	0.791505
CTD-2021A8.2	ENSG00000228897.1	0.791387
RP11-297L17.1	ENSG00000249231.7	0.790975
SMYD2	ENSG00000143499.13	0.790925
RP11-384J4.2	ENSG00000258081.3	0.790726
RP4-794H19.1	ENSG00000232453.6	0.790528
CEP78	ENSG00000148019.13	0.790414
PATL2	ENSG00000229474.6	0.790342
RP11-125B21.2	ENSG00000236404.8	0.790099
OTC	ENSG00000036473.7	0.790075
SETMAR	ENSG00000170364.12	0.79001
RP11-122G18.7	ENSG00000215840.3	0.789374
RPS3	ENSG00000149273.14	0.788947
SH2D4A	ENSG00000104611.11	0.788926
MSMP	ENSG00000215183.4	0.788376
RP11-248C1.3	ENSG00000270670.1	0.788206
RNU6-342P	ENSG00000207251.1	0.788144
TRIM2	ENSG00000109654.14	0.787896
AC002066.1	ENSG00000237813.3	0.787682
CTC-439O9.1	ENSG00000278875.1	0.787558
RPS2P35	ENSG00000238172.2	0.787525
WDR74	ENSG00000133316.15	0.786612
MIR600HG	ENSG00000236901.6	0.786114
RP13-580B18.4	ENSG00000279072.1	0.785874
RP11-45A16.3	ENSG00000226604.2	0.785861
REXO1	ENSG00000079313.14	0.785659
AC006132.1	ENSG00000267757.4	0.78535
KLK15	ENSG00000174562.13	0.785318
ASIC1	ENSG00000110881.11	0.785106
SLC1A2	ENSG00000110436.12	0.784495
ENOX2	ENSG00000165675.16	0.784492
RP11-512N21.3	ENSG00000257202.1	0.784451
MAP1LC3A	ENSG00000101460.12	0.783363
FMR1NB	ENSG00000176988.8	0.783066
AC019055.1	ENSG00000235911.1	0.782652
LIN7A	ENSG00000111052.7	0.782392
PRAMEL	ENSG00000197549.9	0.782117
AC005041.8	ENSG00000234632.1	0.781477
RPL17	ENSG00000265681.7	0.781461
RP11-47I22.3	ENSG00000232774.7	0.781375
ERO1A	ENSG00000197930.12	0.781328
OR1L8	ENSG00000171496.4	0.780989
AC006042.8	ENSG00000233264.2	0.780497
AC140481.7	ENSG00000240253.5	0.780383
AC000111.4	ENSG00000237974.1	0.780214
RP11-66B24.2	ENSG00000232386.9	0.779955
RP11-66A2.2	ENSG00000236497.1	0.779649
SLC4A1	ENSG00000004939.14	0.779451
PDLIM5	ENSG00000163110.14	0.778975
TNFRSF13C	ENSG00000159958.6	0.778897
PLCL2	ENSG00000154822.17	0.778857
RP11-80H8.4	ENSG00000241679.2	0.778856
SLFNL1-AS1	ENSG00000281207.1	0.778853
RP11-416N2.4	ENSG00000273108.1	0.778563
EBF2	ENSG00000221818.8	0.778468
PISD	ENSG00000241878.11	0.778354
RP3-340N1.6	ENSG00000228105.1	0.777073
RPL19P21	ENSG00000230508.1	0.777042
RP11-113A11.1	ENSG00000241723.1	0.776932
RP11-2E17.2	ENSG00000259967.1	0.776605
RP11-513I15.5	ENSG00000220583.1	0.776437
RP11-247I13.11	ENSG00000240591.1	0.775935
CTB-27N1.2	ENSG00000253219.1	0.775818
DSCAML1	ENSG00000177103.13	0.775791
CTD-3193K9.11	ENSG00000273650.1	0.775175
C21orf130	ENSG00000226496.2	0.775161
HAP1	ENSG00000173805.15	0.774812
RP1-102E24.10	ENSG00000276718.1	0.774587
RP5-890O15.3	ENSG00000215450.2	0.77405
C12orf77	ENSG00000226397.8	0.773484
DNAJA4	ENSG00000140403.12	0.773184
HERPUD1	ENSG00000051108.14	0.773038
RNF175	ENSG00000145428.14	0.773011
RP11-576D8.2	ENSG00000226235.1	0.772831
SNHG1	ENSG00000255717.6	0.77282
POLR1D	ENSG00000186184.17	0.772573
RP11-188P8.2	ENSG00000230818.1	0.772339
PIGA	ENSG00000165195.15	0.772001
RP11-818F20.1	ENSG00000213442.5	0.771896
RP11-65J3.6	ENSG00000236146.2	0.771521
B4GALNT2	ENSG00000167080.8	0.771483
RP11-123M21.2	ENSG00000257564.1	0.771248
RP11-338N10.2	ENSG00000270035.1	0.771176
RP11-886P16.3	ENSG00000269386.5	0.77086
PRICKLE3	ENSG00000012211.12	0.770657
STMN4	ENSG00000015592.16	0.77037
C9orf173	ENSG00000197768.10	0.77037
AC000089.3	ENSG00000235776.2	0.770242
SLBP	ENSG00000163950.12	0.770183
CTD-3118D11.2	ENSG00000253675.1	0.770079
AC004386.4	ENSG00000213269.2	0.770054
DCLK2	ENSG00000170390.15	0.769972
PRSS45	ENSG00000188086.13	0.769726
CTC-448F2.3	ENSG00000267258.1	0.769726
G0S2	ENSG00000123689.5	0.769543
RP11-475N22.5	ENSG00000239405.1	0.769265
WNT11	ENSG00000085741.12	0.768913
RP11-76I23.7	ENSG00000231880.2	0.768903
RNA5SP139	ENSG00000201210.1	0.768598
MYO19	ENSG00000278259.4	0.768426
LINC00706	ENSG00000281186.1	0.768402
IFITM10	ENSG00000244242.1	0.768251
CTC-340I23.2	ENSG00000254163.1	0.76824
RP11-718G2.5	ENSG00000259033.1	0.767884
CT62	ENSG00000225362.8	0.767588
RP11-244F12.3	ENSG00000259498.1	0.767507
CLDN34	ENSG00000234469.4	0.767443
COL24A1	ENSG00000171502.14	0.766547
MLXIPL	ENSG00000009950.15	0.766536
AC073130.3	ENSG00000243243.5	0.765959
GPT2	ENSG00000166123.13	0.765867
RP5-1050E16.1	ENSG00000236507.1	0.765866
RP11-790L1.1	ENSG00000251470.1	0.765245
AC008697.1	ENSG00000249738.9	0.764588
ABI3BP	ENSG00000154175.16	0.764586
RP11-36B6.2	ENSG00000285106.1	0.764535
FAM78B	ENSG00000188859.6	0.764532
TMOD1	ENSG00000136842.13	0.76445
CTD-2335A18.1	ENSG00000255571.8	0.76341
CLEC16A	ENSG00000038532.15	0.763349
AC000111.6	ENSG00000083622.8	0.763105
UBE2I	ENSG00000103275.19	0.763056
CELF4	ENSG00000101489.19	0.763023
RNF152	ENSG00000176641.10	0.763008
RP11-473M20.16	ENSG00000261889.1	0.762636
GADD45A	ENSG00000116717.11	0.762542
RP11-7F17.5	ENSG00000246548.3	0.762216
FAM13A	ENSG00000138640.14	0.761907
RP6-227L5.2	ENSG00000213100.2	0.76177
TMEM33	ENSG00000109133.12	0.761471
RP11-170M17.2	ENSG00000213609.3	0.761097
CTC-820M8.1	ENSG00000250290.1	0.760918
DCST2	ENSG00000163354.14	0.760242
AC007950.1	ENSG00000259268.1	0.760225
RP11-563H8.2	ENSG00000229814.1	0.760217
RP11-95O2.5	ENSG00000267707.2	0.760138
RP11-67P15.1	ENSG00000187472.4	0.760068
RNA5SP496	ENSG00000212542.1	0.760051
ITGA1	ENSG00000213949.8	0.759929
FAM153B	ENSG00000182230.12	0.759928
RP11-45A16.4	ENSG00000244757.1	0.759379
RP11-95G17.2	ENSG00000272472.1	0.759231
RP11-1114A5.4	ENSG00000232611.1	0.759219
TTK	ENSG00000112742.9	0.759057
RPLP0	ENSG00000089157.15	0.758217
DHPS	ENSG00000095059.15	0.758038
DHRS3	ENSG00000162496.8	0.757793
PLAC1	ENSG00000170965.9	0.75739
PTCH1	ENSG00000185920.15	0.75727
SPECC1L	ENSG00000100014.19	0.757175
MAFA	ENSG00000182759.3	0.757107
AC109585.1	ENSG00000228767.1	0.757097
NKD2	ENSG00000145506.13	0.756993
CSNK1E	ENSG00000213923.11	0.756956
RP11-543P15.3	ENSG00000275850.1	0.756871
RP11-319J24.3	ENSG00000249274.1	0.756856
ITGA6	ENSG00000091409.14	0.756606
AC003973.4	ENSG00000269504.1	0.756251
SLC25A21	ENSG00000183032.11	0.756164
RP11-571M6.1	ENSG00000242990.2	0.755974
MTHFD2	ENSG00000065911.11	0.755834
ABHD10	ENSG00000144827.8	0.755738
PPARG	ENSG00000132170.20	0.755733
CNGB1	ENSG00000070729.13	0.755679
ANO4	ENSG00000151572.17	0.755561
ATP10D	ENSG00000145246.13	0.755163
PRR26	ENSG00000180525.11	0.755113
RP11-439A17.4	ENSG00000227193.2	0.754842
METTL1	ENSG00000037897.16	0.7548
C2orf91	ENSG00000205086.6	0.754671
AP001046.5	ENSG00000237989.1	0.754387
CTC-499B15.5	ENSG00000197332.8	0.753626
TSPAN5	ENSG00000168785.7	0.7535
APC2	ENSG00000115266.11	0.752966
RP11-579D7.8	ENSG00000271547.1	0.752804
IZUMO1	ENSG00000182264.8	0.752531
ADCYAP1R1	ENSG00000078549.14	0.752301
RP11-332B14.2	ENSG00000220378.3	0.752297
CTD-2201E18.3	ENSG00000177738.3	0.752152
ZNF217	ENSG00000171940.13	0.752075
SLC24A2	ENSG00000155886.11	0.752006
RP11-445F6.2	ENSG00000226571.1	0.751575
PLXNA3	ENSG00000130827.6	0.751471
EIF3D	ENSG00000100353.17	0.751375
SRCIN1	ENSG00000277363.4	0.750978
RP11-771F20.1	ENSG00000239344.1	0.750318
CYP4F43P	ENSG00000239402.3	0.75019
FGF7	ENSG00000140285.9	0.750132
VWFP1	ENSG00000241717.1	0.749797
NCKAP5	ENSG00000176771.16	0.749702
CTA-363E6.8	ENSG00000279747.1	0.749678
ATP13A5	ENSG00000187527.10	0.749135
AC112229.4	ENSG00000230596.3	0.748728
THRSP	ENSG00000151365.2	0.748286
ACSL5	ENSG00000197142.10	0.748199
AC007566.11	ENSG00000230927.3	0.747734
ACPP	ENSG00000014257.15	0.747534
RP11-949J7.7	ENSG00000226913.1	0.747305
MSI2	ENSG00000153944.10	0.747218
THSD7A	ENSG00000005108.15	0.746779
SH2B1	ENSG00000178188.14	0.746605
CTA-363E6.2	ENSG00000259925.1	0.745689
RP11-283G6.4	ENSG00000256234.1	0.745652
CASP16P	ENSG00000228146.8	0.745614
FAM169A	ENSG00000198780.11	0.745471
GYG1	ENSG00000163754.17	0.745343
KRT18P16	ENSG00000235275.3	0.745085
KRT18P54	ENSG00000250834.1	0.744999
CD46P	ENSG00000244703.3	0.744819
RP11-324J13.1	ENSG00000213851.3	0.744454
GOLM1	ENSG00000135052.16	0.74438
CYP4F30P	ENSG00000214081.8	0.744358
RP11-77H9.8	ENSG00000260979.1	0.744085
ST7-OT4	ENSG00000214188.9	0.743826
THSD4	ENSG00000187720.14	0.743811
RP11-352D13.5	ENSG00000259504.2	0.743775
RFK	ENSG00000135002.11	0.743522
RP11-482M8.1	ENSG00000260750.5	0.743419
RP11-457L23.1	ENSG00000233273.1	0.743351
RP5-855D21.1	ENSG00000272240.1	0.743329
DLGAP2	ENSG00000198010.12	0.74332
AC079154.1	ENSG00000228400.1	0.742871
RP13-890H12.2	ENSG00000267288.2	0.742846
TNNC2	ENSG00000101470.9	0.742346
ABHD6	ENSG00000163686.14	0.742264
C11orf95	ENSG00000188070.9	0.741742
HES7	ENSG00000179111.8	0.741727
RP11-440K22.1	ENSG00000220343.5	0.741394
PALM2-AKAP2	ENSG00000157654.17	0.741394
KLHL36	ENSG00000135686.12	0.741231
PMM2	ENSG00000140650.11	0.741173
VPREB3	ENSG00000128218.7	0.741055
TBX15	ENSG00000092607.14	0.741028
RP11-1053O12.1	ENSG00000258536.1	0.740853
CTC-512J14.6	ENSG00000227087.4	0.740663
ZFYVE1	ENSG00000165861.13	0.740564
RP11-433J20.1	ENSG00000236990.1	0.740408
RPL9P18	ENSG00000213309.3	0.740402
RP11-629O4.1	ENSG00000176812.7	0.740377
RP11-107M16.2	ENSG00000236427.1	0.740341
AC012499.1	ENSG00000229941.5	0.740192
DYNLRB1	ENSG00000125971.16	0.740104
RPL7A	ENSG00000148303.16	0.739784
RP11-87M18.3	ENSG00000233921.2	0.739709
AC006029.3	ENSG00000228211.2	0.739421
ITGA7	ENSG00000135424.15	0.739249
PSKH2	ENSG00000147613.7	0.739209
EPB41L4A-AS1	ENSG00000224032.6	0.739137
NEXN-AS1	ENSG00000235927.4	0.738997
RP11-371F15.3	ENSG00000250195.1	0.738606
RP11-476M19.2	ENSG00000257048.1	0.7384
BCL2	ENSG00000171791.12	0.738218
SPTBN4	ENSG00000160460.15	0.738049
CRY2	ENSG00000121671.11	0.738047
KCNG1	ENSG00000026559.13	0.737354
CTC-782O7.2	ENSG00000267573.1	0.736464
AC006030.1	ENSG00000229798.1	0.736365
MACROD1	ENSG00000133315.10	0.736338
ODZ4	ENSG00000149256.15	0.736186
SASH1	ENSG00000111961.17	0.736106
RP11-510J16.6	ENSG00000276519.1	0.736019
AC124944.3	ENSG00000226155.1	0.735991
QSOX1	ENSG00000116260.16	0.735895
RP11-560F18.1	ENSG00000280270.1	0.73575
RP11-23J9.4	ENSG00000255036.6	0.735739
LMOD2	ENSG00000170807.11	0.735588
MAB21L3	ENSG00000173212.4	0.735483
HEY1	ENSG00000164683.16	0.735333
ARID3A	ENSG00000116017.10	0.73525
RP11-84E24.3	ENSG00000256124.5	0.734819
CTD-2184C24.2	ENSG00000254718.6	0.734747
RP11-372E1.1	ENSG00000240950.1	0.734529
RP11-420K14.1	ENSG00000268278.1	0.734418
CTD-2012K14.4	ENSG00000260894.1	0.734064
CRLF1	ENSG00000006016.10	0.733999
RPL15	ENSG00000174748.19	0.733725
RP11-12C17.3	ENSG00000284601.1	0.733454
ALDH1A3	ENSG00000184254.16	0.733076
CDC42EP1	ENSG00000128283.6	0.733001
LYPD6	ENSG00000187123.14	0.732551
HIST1H2APS4	ENSG00000218690.2	0.732259
ADSSL1	ENSG00000185100.10	0.732227
RPL13P2	ENSG00000213820.3	0.732038
RP11-472M19.2	ENSG00000231441.1	0.731156
RP11-624L12.1	ENSG00000213432.2	0.731131
AC007796.1	ENSG00000267662.1	0.731105
RP11-474O21.5	ENSG00000272482.1	0.73106
TMEM51-AS1	ENSG00000175147.11	0.730945
RP11-880O3.1	ENSG00000242071.3	0.730893
YDJC	ENSG00000161179.13	0.73071
EEF2	ENSG00000167658.15	0.730494
CAV2	ENSG00000105971.14	0.730345
SHF	ENSG00000138606.19	0.730343
GP6	ENSG00000088053.11	0.728698
KLHL25	ENSG00000183655.12	0.728208
RPS3P6	ENSG00000213363.4	0.727972
RP11-462G2.1	ENSG00000237643.1	0.727925
RP4-530I15.6	ENSG00000234693.1	0.727803
FAM50A	ENSG00000071859.14	0.727692
RP11-495O10.1	ENSG00000254321.1	0.727581
RP11-123J14.4	ENSG00000270244.1	0.727378
RNASEH2C	ENSG00000172922.9	0.727037
GCC2-AS1	ENSG00000214184.3	0.726866
TMEM51	ENSG00000171729.13	0.726668
RP11-324E6.10	ENSG00000274191.1	0.726667
SHARPIN	ENSG00000179526.16	0.726295
RP11-236L14.1	ENSG00000259702.2	0.726236
RRBP1	ENSG00000125844.15	0.726184
DNAJB1	ENSG00000132002.7	0.725392
SCDP1	ENSG00000226549.3	0.725278
PIEZO2	ENSG00000154864.12	0.724893
RP11-524C21.2	ENSG00000261568.1	0.724839
AC073502.1	ENSG00000224885.1	0.72483
PPID	ENSG00000171497.4	0.724657
SH3TC1	ENSG00000125089.16	0.724585
MAGI1-IT1	ENSG00000272610.1	0.72449
MKNK2	ENSG00000099875.14	0.724322
RP11-342F17.2	ENSG00000243160.1	0.724207
MYH16	ENSG00000002079.14	0.724141
CCDC114	ENSG00000105479.15	0.723808
INTS4P1	ENSG00000164669.13	0.723798
PNMT	ENSG00000141744.3	0.723746
ZFYVE21	ENSG00000100711.13	0.72371
GAS2	ENSG00000148935.10	0.723629
RP11-474N24.6	ENSG00000272799.1	0.723539
RN7SL706P	ENSG00000244677.3	0.72334
ST14	ENSG00000149418.10	0.722596
KRT80	ENSG00000167767.13	0.722464
RP11-879F14.2	ENSG00000267279.1	0.722438
SOWAHB	ENSG00000186212.3	0.722373
RP11-120B7.1	ENSG00000244245.1	0.722002
AMFR	ENSG00000159461.14	0.721851
SLC9A3R1	ENSG00000109062.11	0.721848
MROH8	ENSG00000101353.14	0.721751
RP11-872D17.4	ENSG00000254662.1	0.721702
RP11-117O7.1	ENSG00000225901.1	0.721171
FOXD2	ENSG00000186564.5	0.721132
NMB	ENSG00000197696.9	0.720717
C9orf84	ENSG00000165181.16	0.720715
RP11-795J1.1	ENSG00000236466.1	0.72028
RP11-118H4.1	ENSG00000229965.1	0.720027
WWC3	ENSG00000047644.18	0.719801
LA16c-60H5.7	ENSG00000215270.3	0.719379
AC083822.1	ENSG00000225822.4	0.719245
PLCE1	ENSG00000138193.15	0.719243
CTB-63M22.1	ENSG00000229119.3	0.719163
RP11-1018J8.2	ENSG00000256650.1	0.718912
RP11-407B7.1	ENSG00000230102.7	0.71861
RPL15P2	ENSG00000240914.1	0.718018
RP11-478C1.7	ENSG00000251148.1	0.717512
EXOSC6	ENSG00000223496.2	0.717312
IRS2	ENSG00000185950.8	0.71725
GPR146	ENSG00000164849.9	0.7171
NR1H2	ENSG00000131408.13	0.716993
ADCK5	ENSG00000173137.11	0.716916
RP11-699L21.1	ENSG00000214146.2	0.716612
RPL17P43	ENSG00000228331.2	0.716602
LBH	ENSG00000213626.11	0.716574
RP11-326I11.5	ENSG00000270426.1	0.716533
RP11-464O2.2	ENSG00000233334.3	0.716474
RP11-715I4.1	ENSG00000231362.1	0.716435
C20orf100	ENSG00000124191.17	0.7164
AC010468.1	ENSG00000214784.4	0.716273
AC010148.1	ENSG00000235726.5	0.716139
CTD-2026G22.1	ENSG00000255532.1	0.71606
RP11-459O1.2	ENSG00000234426.1	0.716023
DRAXIN	ENSG00000162490.6	0.715722
RP4-756H11.2	ENSG00000225573.4	0.71541
RPL13P12	ENSG00000215030.5	0.715266
RP11-211G3.3	ENSG00000228804.5	0.715252
SMAD3	ENSG00000166949.15	0.7152
ELMSAN1	ENSG00000156030.13	0.714896
MIR3939	ENSG00000265828.1	0.714786
HAGHL	ENSG00000103253.17	0.714651
CIT	ENSG00000122966.15	0.714574
ECI1	ENSG00000167969.12	0.714525
SNHG8	ENSG00000269893.6	0.714348
SIGLEC15	ENSG00000197046.11	0.714038
ZSWIM3	ENSG00000132801.6	0.71303
RP11-20F24.3	ENSG00000235687.9	0.712974
RP11-804H8.7	ENSG00000280382.1	0.712196
SHROOM2	ENSG00000146950.12	0.712077
RP11-129M16.4	ENSG00000277879.1	0.711845
CCNI2	ENSG00000205089.7	0.711678
RP11-77O7.1	ENSG00000232228.1	0.711261
ARMC4	ENSG00000169126.15	0.711255
FAM65A	ENSG00000039523.19	0.71125
RP11-678G14.4	ENSG00000268240.1	0.711215
ZNRF3	ENSG00000183579.15	0.710895
2023-03-11	ENSG00000183654.8	0.710788
CTD-2134A5.4	ENSG00000258534.1	0.710775
MORC4	ENSG00000133131.14	0.710479
WRN	ENSG00000165392.9	0.710273
RP11-303E16.6	ENSG00000261838.5	0.709948
C8orf71	ENSG00000215117.5	0.709936
CITF22-49E9.3	ENSG00000278869.1	0.709924
FBXW5	ENSG00000159069.13	0.709886
RP13-554M15.7	ENSG00000280287.1	0.709793
PKD1	ENSG00000008710.19	0.709644
LRP5	ENSG00000162337.11	0.709638
AC011247.2	ENSG00000213553.4	0.709557
RNF126P1	ENSG00000261192.1	0.709529
ADAMTS18	ENSG00000140873.15	0.709521
ATP6V1C2	ENSG00000143882.10	0.709252
RP11-1016B18.1	ENSG00000257501.6	0.709169
POU5F1B	ENSG00000212993.5	0.708995
ANGPT2	ENSG00000091879.13	0.708847
RP11-6O2.2	ENSG00000278090.1	0.708589
KLHDC2	ENSG00000165516.10	0.708482
LA16c-313D11.9	ENSG00000260394.2	0.708343
RP5-1033H22.2	ENSG00000224093.5	0.708308
RP11-429B14.4	ENSG00000261478.1	0.708258
TMEM252	ENSG00000181778.4	0.708048
TYRO3	ENSG00000092445.11	0.707849
PPM1E	ENSG00000175175.5	0.707809
E2F8	ENSG00000129173.12	0.707715
2023-09-11	ENSG00000138758.11	0.707702
SNTA1	ENSG00000101400.5	0.707187
RP11-274B18.2	ENSG00000234506.5	0.706886
RP11-340C20.2	ENSG00000228501.2	0.706877
CYP11A1	ENSG00000140459.17	0.706489
FAM221A	ENSG00000188732.10	0.706475
TTC39B	ENSG00000155158.20	0.706272
AKAP6	ENSG00000151320.10	0.706194
RAB40C	ENSG00000197562.9	0.706109
TMEM74	ENSG00000164841.4	0.705789
KLRF2	ENSG00000256797.1	0.705786
RP11-1090M7.1	ENSG00000265489.1	0.70534
UBE2Q2P6	ENSG00000275695.1	0.70534
RP11-474B16.1	ENSG00000257642.1	0.705269
CCKAR	ENSG00000163394.5	0.705177
STXBP6	ENSG00000168952.15	0.705134
RP11-63M22.2	ENSG00000260465.1	0.704976
RPL35	ENSG00000136942.14	0.70495
AHSA1	ENSG00000100591.7	0.704919
RPL32P31	ENSG00000213128.3	0.704856
SLC2A4	ENSG00000181856.14	0.704739
RP11-156K13.1	ENSG00000253944.1	0.704607
GLDN	ENSG00000186417.13	0.704329
LSR	ENSG00000105699.16	0.70421
RP11-778D9.4	ENSG00000228205.1	0.703967
RP11-185E8.2	ENSG00000279673.1	0.703889
AC078937.4	ENSG00000233705.6	0.703875
NADSYN1	ENSG00000172890.12	0.703705
AC002550.6	ENSG00000276571.1	0.703639
RP11-66B24.7	ENSG00000272808.3	0.703427
RP5-1039K5.12	ENSG00000278948.1	0.703362
CTAGE9	ENSG00000236761.5	0.70332
ZDHHC23	ENSG00000184307.14	0.703281
RP11-431J24.4	ENSG00000215313.3	0.703232
TMEM106C	ENSG00000134291.11	0.703154
IRAK4	ENSG00000198001.13	0.703121
CTB-25B13.5	ENSG00000268798.1	0.703026
AP000609.5	ENSG00000254985.1	0.702685
ZC3H3	ENSG00000014164.6	0.702606
RP5-931K24.1	ENSG00000230750.1	0.702599
DCST1	ENSG00000163357.10	0.702064
RP11-219A15.1	ENSG00000266302.6	0.701845
RP13-262C2.4	ENSG00000280038.1	0.701833
RP11-438D8.2	ENSG00000249417.1	0.701353
CTD-2566J3.1	ENSG00000258837.1	0.701197
B4GALT2	ENSG00000117411.16	0.701161
RP4-736L20.5	ENSG00000284642.1	0.701075
GLOD5	ENSG00000171433.11	0.700838
AC068137.13	ENSG00000226915.1	0.700686
RPL17P22	ENSG00000243592.1	0.70062
RASD2	ENSG00000100302.6	0.700518
RP11-334N17.1	ENSG00000237365.1	0.699971
RP11-1299A16.3	ENSG00000260641.1	0.699749
AZGP1	ENSG00000160862.12	0.699509
FAM58A	ENSG00000262919.7	0.699296
SIX1	ENSG00000126778.9	0.699267
RP11-613D13.4	ENSG00000254409.2	0.699133
ASB11	ENSG00000165192.13	0.698929
C16orf88	ENSG00000103550.13	0.698182
RP11-401M16.3	ENSG00000215520.3	0.697885
LA16c-366D1.3	ENSG00000261691.1	0.697672
CIPC	ENSG00000198894.7	0.697602
TECR	ENSG00000099797.14	0.69757
RP11-51J9.6	ENSG00000272375.1	0.697187
RP11-267N12.1	ENSG00000232892.1	0.697082
FILIP1	ENSG00000118407.14	0.697073
PTP4A2P2	ENSG00000254481.1	0.697015
ATP1B4	ENSG00000101892.11	0.696873
RP11-567G11.1	ENSG00000228952.1	0.696841
RP11-328L11.1	ENSG00000253945.1	0.696619
TXNRD1	ENSG00000198431.15	0.696567
AC104088.1	ENSG00000232555.1	0.696475
RP11-485F13.1	ENSG00000281566.2	0.696385
RP11-333E13.3	ENSG00000249064.1	0.69606
RP11-353H3.1	ENSG00000223916.1	0.695671
RPL14P1	ENSG00000139239.7	0.695628
KDM8	ENSG00000155666.11	0.694965
RP3-340B19.2	ENSG00000219023.1	0.694839
TCF3	ENSG00000071564.14	0.694686
RP11-262I2.2	ENSG00000224222.1	0.694632
RP11-535A5.1	ENSG00000273348.1	0.694612
SIMC1	ENSG00000170085.17	0.694482
RPL36AP26	ENSG00000235828.5	0.69442
RP11-650K20.3	ENSG00000257327.1	0.694384
PCED1A	ENSG00000132635.16	0.694296
RP11-324E6.6	ENSG00000256249.1	0.69427
MFSD10	ENSG00000109736.14	0.694269
AZGP1P1	ENSG00000214313.8	0.694261
RP11-20F24.2	ENSG00000234918.1	0.694085
RP11-505O17.2	ENSG00000176855.11	0.694033
CCDC134	ENSG00000100147.13	0.6938
RPL9	ENSG00000163682.16	0.693713
RP11-1C8.4	ENSG00000253477.5	0.693638
RAPGEF4	ENSG00000091428.17	0.693508
GINS2	ENSG00000131153.8	0.693494
TMEM65	ENSG00000164983.7	0.693238
ANKRD31	ENSG00000145700.9	0.693043
ATP6V0B	ENSG00000117410.13	0.693025
RP11-796A5.4	ENSG00000279603.1	0.692922
RP11-309L24.4	ENSG00000272899.3	0.692811
RP11-528M18.2	ENSG00000279798.1	0.692561
CCDC34	ENSG00000109881.16	0.692008
CTD-2616J11.12	ENSG00000268144.1	0.691502
CITF22-24E5.1	ENSG00000234979.1	0.691476
KIR2DL1	ENSG00000125498.19	0.691433
PKP2	ENSG00000057294.14	0.691394
ADGRF5	ENSG00000069122.18	0.690979
CTD-2566J3.2	ENSG00000274666.1	0.690698
PACS1	ENSG00000175115.11	0.690452
PLA2G4A	ENSG00000116711.9	0.690164
ZC3H18	ENSG00000158545.15	0.689742
AGBL1	ENSG00000273540.3	0.689644
CTD-2192J16.15	ENSG00000178464.6	0.689441
LRRC2-AS1	ENSG00000268324.2	0.689352
RN7SL575P	ENSG00000277591.1	0.689216
RAB27B	ENSG00000041353.9	0.688751
AC104135.2	ENSG00000236209.1	0.688748
NSMF	ENSG00000165802.22	0.688698
MID1IP1	ENSG00000165175.15	0.688498
RP11-1094M14.1	ENSG00000242660.1	0.688295
DCPS	ENSG00000110063.8	0.688111
FAM60CP	ENSG00000267742.1	0.688082
RP11-844P9.2	ENSG00000283559.1	0.687878
CTD-2345M20.1	ENSG00000248159.1	0.687862
AC064834.2	ENSG00000223466.1	0.687735
KRTAP5-9	ENSG00000254997.3	0.687399
PPP4R4	ENSG00000119698.11	0.687365
TBX4	ENSG00000121075.10	0.68725
GNRHR	ENSG00000109163.6	0.686678
ZNF761	ENSG00000160336.14	0.686062
SSSCA1	ENSG00000173465.7	0.685977
L3MBTL4	ENSG00000154655.15	0.685907
RP11-395N3.1	ENSG00000261379.1	0.685738
RPL13	ENSG00000167526.13	0.685581
PTOV1	ENSG00000104960.15	0.685462
SLC29A2	ENSG00000174669.11	0.685428
RP11-264F23.1	ENSG00000213970.3	0.685276
RP11-255M2.3	ENSG00000277654.5	0.685253
OVGP1	ENSG00000085465.12	0.685223
RN7SL452P	ENSG00000243103.3	0.684876
PROB1	ENSG00000228672.3	0.684866
RP11-446E24.3	ENSG00000280425.2	0.684854
CIRBP-AS1	ENSG00000267493.3	0.684772
RP11-459O1.1	ENSG00000220267.1	0.684701
PAQR4	ENSG00000162073.13	0.68464
SMIM10L2B	ENSG00000196972.8	0.684372
AD000092.3	ENSG00000240616.1	0.684325
COL9A1	ENSG00000112280.16	0.684292
ITPRIP	ENSG00000148841.15	0.684004
RP11-1136L8.1	ENSG00000249375.7	0.683638
FGF14	ENSG00000102466.15	0.68363
RP11-113J24.4	ENSG00000237082.1	0.683587
RP4-710M3.2	ENSG00000255480.1	0.683474
RP11-452L6.1	ENSG00000261474.1	0.683459
AC025171.1	ENSG00000215068.7	0.683253
RP11-403A3.3	ENSG00000275830.1	0.683157
GJB7	ENSG00000164411.11	0.683058
RP1-273G13.1	ENSG00000240738.1	0.682776
KRT18P55	ENSG00000265480.5	0.682674
RP11-325K4.3	ENSG00000261270.1	0.682656
KRT18P42	ENSG00000214794.4	0.682646
SCYL1	ENSG00000142186.16	0.682642
AC124944.2	ENSG00000224614.1	0.682572
KLF7	ENSG00000118263.14	0.682532
AP001046.6	ENSG00000225637.1	0.682501
RP11-57G22.3	ENSG00000285095.1	0.682319
KB-51A8.1	ENSG00000283051.1	0.682288
RP11-44N21.1	ENSG00000257556.1	0.682251
CAPN13	ENSG00000162949.16	0.682075
AC004538.3	ENSG00000230333.6	0.681867
HPDL	ENSG00000186603.5	0.681753
RP11-304L19.1	ENSG00000259933.6	0.681742
PMAIP1	ENSG00000141682.11	0.681629
RP11-442O1.4	ENSG00000278214.1	0.681499
RP11-248J18.2	ENSG00000269906.1	0.681251
STAT6	ENSG00000166888.11	0.681088
NEK10	ENSG00000163491.16	0.680971
CTD-2003D5.1	ENSG00000251303.1	0.680827
DPY19L1	ENSG00000173852.14	0.680765
RP11-338N10.3	ENSG00000269978.1	0.680696
RPL36	ENSG00000130255.12	0.68041
RP11-548H18.2	ENSG00000249244.1	0.68036
ATP6V1B1	ENSG00000116039.12	0.680095
RP11-674E16.4	ENSG00000214919.3	0.679966
KDM4B	ENSG00000127663.14	0.679949
AP000797.1	ENSG00000244259.1	0.679806
AL355093.2	ENSG00000196553.15	0.679803
PCDHGC4	ENSG00000242419.5	0.679709
BRD4	ENSG00000141867.17	0.679675
RP11-955H22.3	ENSG00000256362.1	0.679593
AP000472.2	ENSG00000233215.5	0.679549
RP5-1112F19.2	ENSG00000227964.1	0.679473
TCAP	ENSG00000173991.5	0.679414
OCRL	ENSG00000122126.16	0.679405
RP11-19O2.2	ENSG00000250448.1	0.679359
ARHGAP35	ENSG00000160007.18	0.679113
CTD-2369P2.5	ENSG00000266978.1	0.679108
CH507-42P11.8	ENSG00000275993.2	0.67884
AC090587.4	ENSG00000229368.1	0.678797
DOCK3	ENSG00000088538.12	0.678736
RP11-477J21.6	ENSG00000239593.1	0.678727
RP11-340L3.1	ENSG00000280281.1	0.678559
RP11-280O1.2	ENSG00000237463.5	0.678217
RP11-518D3.1	ENSG00000232284.7	0.678102
FAM162B	ENSG00000183807.7	0.678055
RP5-973M2.2	ENSG00000273129.1	0.678009
RP11-145P16.2	ENSG00000280234.1	0.678007
SLC4A11	ENSG00000088836.13	0.677598
RP11-37N22.1	ENSG00000214803.3	0.677336
KRT18P3	ENSG00000215553.3	0.677269
LONP1	ENSG00000196365.11	0.677253
AC123023.1	ENSG00000236452.1	0.677194
CTD-3037G24.3	ENSG00000259899.1	0.677154
RP1-206D15.5	ENSG00000234604.2	0.677
HCAR2	ENSG00000182782.7	0.676953
RP11-394O4.3	ENSG00000253865.1	0.676702
PRKCE	ENSG00000171132.13	0.676681
USP32P1	ENSG00000188933.15	0.676384
ITIH3	ENSG00000162267.12	0.676382
CRTC1	ENSG00000105662.15	0.676359
RP11-78B10.2	ENSG00000236911.6	0.676039
RP11-203B4.1	ENSG00000220113.2	0.676028
CCNA1	ENSG00000133101.9	0.675947
FNDC5	ENSG00000160097.16	0.675834
AC013271.5	ENSG00000283684.1	0.67551
CTD-2526A2.2	ENSG00000260369.2	0.675494
RP13-317D12.3	ENSG00000255237.1	0.675377
RP11-60A14.1	ENSG00000279778.1	0.675353
GPR37	ENSG00000170775.2	0.675098
RP11-439A17.9	ENSG00000233029.3	0.674891
RP11-96H17.3	ENSG00000269986.1	0.674491
SMIM11A	ENSG00000205670.10	0.674407
RP4-794I6.4	ENSG00000277287.1	0.674403
RPS26P54	ENSG00000224161.3	0.674381
RP11-307C19.2	ENSG00000259420.5	0.674341
GALNT10	ENSG00000164574.15	0.674298
SERTAD4	ENSG00000082497.11	0.674108
CDKN2B	ENSG00000147883.10	0.673896
MARCKSL1	ENSG00000175130.6	0.673829
RP11-169E6.1	ENSG00000261173.1	0.673747
FBXO7	ENSG00000100225.17	0.67358
RP4-751H13.7	ENSG00000273419.1	0.673418
RP3-508I15.20	ENSG00000273096.1	0.673297
CTC-329H14.1	ENSG00000249921.2	0.673168
RP11-133K1.1	ENSG00000244705.1	0.673072
RP11-467K18.2	ENSG00000253973.2	0.672939
IFRD2	ENSG00000214706.10	0.672775
AC098824.5	ENSG00000226491.1	0.672719
AC006277.2	ENSG00000253392.2	0.672459
AC008694.2	ENSG00000254336.1	0.672162
POU6F2	ENSG00000106536.19	0.672043
GKAP1	ENSG00000165113.12	0.671895
NR5A2	ENSG00000116833.13	0.671871
AF038458.5	ENSG00000267388.1	0.671744
RP11-156K13.2	ENSG00000253215.1	0.671694
AC011309.4	ENSG00000227404.1	0.67162
AC122129.3	ENSG00000237328.1	0.671479
RPL18	ENSG00000063177.12	0.671432
RP11-546B8.5	ENSG00000254012.1	0.671229
RP11-554D14.5	ENSG00000257392.1	0.67116
MVB12B	ENSG00000196814.14	0.671029
RP11-605B16.1	ENSG00000282440.1	0.670879
FAM63A	ENSG00000143409.15	0.670829
CTB-54D4.1	ENSG00000231006.1	0.670573
INSIG1	ENSG00000186480.12	0.670525
PPP2R3C	ENSG00000092020.10	0.670396
RP11-618I10.4	ENSG00000251691.2	0.670213
SNRPB	ENSG00000125835.18	0.670039
RP11-407B7.3	ENSG00000276407.4	0.66991
NPIPB3	ENSG00000169246.16	0.669697
GPR4	ENSG00000177464.4	0.669692
AC069292.6	ENSG00000232385.2	0.669655
RP11-879F14.3	ENSG00000267316.5	0.669606
CASP3	ENSG00000164305.18	0.669572
RP11-483E7.1	ENSG00000243550.2	0.669376
CTC-461F20.1	ENSG00000250415.1	0.669303
AMBN	ENSG00000178522.14	0.669017
RP11-390F10.1	ENSG00000213704.3	0.669017
RP11-83C7.1	ENSG00000248227.1	0.669017
CTC-250I14.3	ENSG00000267512.1	0.668823
RP11-322D14.2	ENSG00000260145.1	0.668823
RPL34	ENSG00000109475.16	0.668746
RP6-99M1.3	ENSG00000269902.1	0.668472
TBL3	ENSG00000183751.14	0.668102
CSNK2A2	ENSG00000070770.8	0.667683
CTB-92J24.2	ENSG00000269397.1	0.667617
C22orf31	ENSG00000100249.4	0.66752
RBM3	ENSG00000102317.17	0.667458
AC079250.1	ENSG00000230979.3	0.66718
CEP44	ENSG00000164118.12	0.666889
RP11-350N15.6	ENSG00000272159.1	0.666885
CASC5	ENSG00000137812.19	0.666878
RP11-955H22.2	ENSG00000256502.1	0.666607
RP11-403P14.1	ENSG00000225487.2	0.66653
RP11-788M5.3	ENSG00000255504.2	0.666434
RP11-111F16.1	ENSG00000225031.1	0.666234
KLKP1	ENSG00000197588.9	0.666154
LAMP3	ENSG00000078081.7	0.666148
CDH12	ENSG00000154162.14	0.66599
APLN	ENSG00000171388.11	0.665968
CTD-2026K11.4	ENSG00000275454.1	0.665948
AP000336.1	ENSG00000225043.1	0.665856
CSMD2	ENSG00000121904.17	0.66563
RP11-358N2.2	ENSG00000277692.1	0.665391
DLL4	ENSG00000128917.6	0.664907
AC083843.3	ENSG00000253433.1	0.66483
2023-09-09	ENSG00000184640.17	0.664778
GRID2	ENSG00000152208.12	0.664742
RPS16	ENSG00000105193.8	0.664498
TESPA1	ENSG00000135426.15	0.664484
RP11-316P17.2	ENSG00000237372.2	0.664309
KRTCAP3	ENSG00000157992.12	0.664262
RPS20P35	ENSG00000244086.1	0.664217
SLC39A2	ENSG00000165794.9	0.663849
RP11-266J6.2	ENSG00000269886.1	0.663724
MTSS1	ENSG00000170873.18	0.663564
ANO2	ENSG00000047617.14	0.663495
RP11-507B12.2	ENSG00000259616.2	0.663486
RP5-903E17.2	ENSG00000278480.1	0.663433
CTA-363E6.7	ENSG00000260934.1	0.663099
RP11-425I13.1	ENSG00000241923.2	0.663004
PSD2	ENSG00000146005.3	0.662689
PCA3	ENSG00000225937.2	0.662664
GMEB2	ENSG00000101216.10	0.662638
RP11-592N21.1	ENSG00000212664.5	0.662441
TMEM132B	ENSG00000139364.10	0.662389
HAUS7	ENSG00000213397.10	0.662356
SUN2	ENSG00000100242.15	0.66222
ZBTB42	ENSG00000179627.9	0.662083
RPS2P5	ENSG00000240342.3	0.661959
APRT	ENSG00000198931.10	0.661667
RPS6	ENSG00000137154.12	0.66163
RP11-529G21.3	ENSG00000241671.1	0.661533
AC006042.6	ENSG00000227719.1	0.661474
RP11-386D6.1	ENSG00000254115.1	0.66146
COL9A3	ENSG00000092758.16	0.661395
RPS15	ENSG00000115268.9	0.661301
RP4-706A16.3	ENSG00000226084.5	0.661283
AC022201.5	ENSG00000233849.1	0.661245
DCAF12L2	ENSG00000198354.6	0.661176
C9	ENSG00000113600.10	0.661175
KIAA1456	ENSG00000250305.8	0.66093
ACOT8	ENSG00000101473.16	0.660894
RP11-1042B17.3	ENSG00000258670.1	0.660869
OR1B1	ENSG00000280094.2	0.660841
RP11-767C1.2	ENSG00000272263.1	0.66076
DNAJB1P	ENSG00000213946.3	0.660583
RP1-169K13.1	ENSG00000237458.1	0.660582
RP11-681N23.1	ENSG00000243779.1	0.660558
RPL18A	ENSG00000105640.12	0.660399
RN7SKP80	ENSG00000202058.1	0.660353
LRRC2	ENSG00000163827.12	0.660249
RP3-468K18.5	ENSG00000257065.1	0.659965
SNORA10B	ENSG00000207187.1	0.659965
RP11-991C1.2	ENSG00000258866.1	0.659965
EEF1D	ENSG00000104529.17	0.659912
DPRX	ENSG00000204595.1	0.659661
RP1-90L6.3	ENSG00000235271.5	0.659658
RP11-15I11.3	ENSG00000226251.5	0.659618
NR1D1	ENSG00000126368.5	0.659434
PDZD2	ENSG00000133401.15	0.659423
ZNF275	ENSG00000063587.13	0.659369
SNX13	ENSG00000071189.21	0.658847
RP5-901O8.3	ENSG00000219608.3	0.658693
RP11-490B18.6	ENSG00000276523.1	0.658631
RP11-408H1.3	ENSG00000223387.6	0.65856
MAG	ENSG00000105695.14	0.658497
RP11-107F6.4	ENSG00000270702.1	0.658388
CTD-3107M8.4	ENSG00000254109.5	0.658271
PRKACG	ENSG00000165059.7	0.65784
IDH3A	ENSG00000166411.13	0.657546
ART1	ENSG00000129744.2	0.657541
L29074.5	ENSG00000236337.1	0.657442
CHAC1	ENSG00000128965.11	0.657364
TPM1	ENSG00000140416.20	0.657263
PUM3	ENSG00000080608.9	0.657178
COLCA2	ENSG00000214290.8	0.657087
RP11-857B24.5	ENSG00000258949.1	0.656958
RP4-796I17.5	ENSG00000224856.2	0.656877
RP5-1039K5.17	ENSG00000272582.1	0.65683
CTD-2611K5.6	ENSG00000259660.2	0.65683
RP4-785G19.5	ENSG00000250917.1	0.656701
KLK2	ENSG00000167751.12	0.656428
AC024560.2	ENSG00000236833.1	0.656376
AC097468.6	ENSG00000224928.2	0.656081
RPS3AP26	ENSG00000214389.2	0.655973
SLC13A3	ENSG00000158296.13	0.655761
RPL9P32	ENSG00000242100.2	0.655495
SART1	ENSG00000175467.14	0.655468
CTB-127C13.1	ENSG00000247699.2	0.655294
RP4-575N6.2	ENSG00000228399.1	0.655282
MUC3A	ENSG00000169894.17	0.655271
CTD-2012J19.3	ENSG00000271119.1	0.655239
ISM2	ENSG00000100593.17	0.65494
BPIFB5P	ENSG00000233146.1	0.654896
CD9	ENSG00000010278.13	0.65478
STC2	ENSG00000113739.10	0.654756
FBXO21	ENSG00000135108.14	0.654544
RPL9P9	ENSG00000237550.5	0.654408
MTUS1	ENSG00000129422.14	0.654264
CTD-2184D3.1	ENSG00000242327.1	0.654224
RP11-58E21.6	ENSG00000270788.1	0.65422
GABRR3	ENSG00000183185.9	0.654108
RP11-478C6.1	ENSG00000251535.1	0.654038
SNCA	ENSG00000145335.15	0.653923
RP11-249M12.1	ENSG00000197575.6	0.653585
RP11-599B13.10	ENSG00000279152.1	0.653584
MICALL2	ENSG00000164877.18	0.653448
RP11-353N14.2	ENSG00000262772.1	0.653414
NOXO1	ENSG00000196408.11	0.653177
ARHGEF28	ENSG00000214944.9	0.652846
RP11-135A1.3	ENSG00000229964.1	0.652787
AC007389.4	ENSG00000214533.3	0.652545
HIPK2	ENSG00000064393.15	0.652448
RP3-398D13.3	ENSG00000216863.9	0.652344
ZFPL1	ENSG00000162300.11	0.652226
SLC10A4	ENSG00000145248.6	0.652172
RP11-946P6.6	ENSG00000277595.1	0.651479
CTC-788C1.1	ENSG00000240509.1	0.651446
CTA-398F10.2	ENSG00000254153.1	0.650988
AC092024.2	ENSG00000232490.6	0.650889
PIR	ENSG00000087842.10	0.650791
SC22CB-1E7.1	ENSG00000232346.1	0.650434
CTD-2655K5.1	ENSG00000255236.2	0.650341
EBPL	ENSG00000123179.13	0.650333
RP11-512M8.3	ENSG00000256304.1	0.650314
CFLP6	ENSG00000215785.2	0.650148
RP11-814P5.1	ENSG00000250007.6	0.65005
RPS2P4	ENSG00000196183.5	0.64986
RP11-110C15.4	ENSG00000229638.1	0.649698
WI2-80423F1.1	ENSG00000237668.1	0.649659
AVPR1A	ENSG00000166148.3	0.649506
RP11-569G13.1	ENSG00000224546.2	0.649441
RP11-248B10.2	ENSG00000258896.1	0.649365
CTA-363E6.1	ENSG00000259871.1	0.649356
RP11-702L15.1	ENSG00000248415.1	0.649223
RGS9BP	ENSG00000186326.3	0.649148
RP11-671M22.6	ENSG00000259538.1	0.64876
UBE2S	ENSG00000108106.13	0.648513
AC144652.1	ENSG00000273117.1	0.648379
RP11-290F5.1	ENSG00000249096.6	0.648306
CRMP1	ENSG00000072832.14	0.647894
SMIM6	ENSG00000259120.2	0.647676
MAP3K6	ENSG00000142733.14	0.647527
RP11-336N8.4	ENSG00000234819.1	0.647183
BCYRN1	ENSG00000236824.2	0.647175
RACGAP1	ENSG00000161800.12	0.647159
RP11-524H19.2	ENSG00000224984.1	0.647002
RIMS2	ENSG00000176406.22	0.646872
MR1	ENSG00000153029.14	0.646865
AC005787.5	ENSG00000284638.1	0.646749
ATG2A	ENSG00000110046.12	0.646552
RP11-986G18.1	ENSG00000256902.1	0.646532
IL13RA2	ENSG00000123496.7	0.646476
ZNF536	ENSG00000198597.8	0.646453
CTA-929C8.7	ENSG00000223726.1	0.646445
MEIOC	ENSG00000180336.17	0.646385
RP11-397O8.3	ENSG00000215399.2	0.646347
CXXC4	ENSG00000168772.10	0.646328
BSND	ENSG00000162399.7	0.646278
AP001628.7	ENSG00000233754.2	0.645988
RP11-294N21.3	ENSG00000274400.1	0.645883
RP11-529G21.2	ENSG00000244268.1	0.645828
RP11-830F9.6	ENSG00000205018.2	0.645828
RP11-443O13.3	ENSG00000236556.1	0.645828
AC040160.13	ENSG00000125122.15	0.64571
RPS3A	ENSG00000145425.9	0.645575
POFUT1	ENSG00000101346.13	0.645509
SYCP2L	ENSG00000153157.12	0.645133
FSD1	ENSG00000105255.10	0.644799
RP11-430H10.1	ENSG00000254427.1	0.643885
RP11-802E16.3	ENSG00000255031.5	0.643645
HTATIP2	ENSG00000109854.13	0.643622
RPL15P3	ENSG00000212802.4	0.64359
SLC4A9	ENSG00000113073.14	0.643559
RP11-85G21.2	ENSG00000237189.1	0.643512
CTD-2284J15.1	ENSG00000254231.1	0.643386
RPL14	ENSG00000188846.13	0.643264
GAPDHP68	ENSG00000233876.2	0.643244
RP1-142L7.9	ENSG00000270661.1	0.64303
RPS11P5	ENSG00000232888.4	0.643004
RP11-422N19.3	ENSG00000234618.1	0.642868
IGF1	ENSG00000017427.16	0.64281
RP11-382K22.1	ENSG00000226646.1	0.642602
ITIH1	ENSG00000055957.10	0.642246
RP11-454P21.1	ENSG00000249937.5	0.642216
CCDC80	ENSG00000091986.15	0.641887
RP5-907C10.3	ENSG00000279419.1	0.641803
GNB1L	ENSG00000185838.13	0.641775
RP11-193H5.8	ENSG00000283166.1	0.641414
PHRF1	ENSG00000070047.11	0.641361
IRX2	ENSG00000170561.12	0.641234
EEF1DP1	ENSG00000228887.3	0.640986
RN7SL4P	ENSG00000263740.2	0.640736
RP11-665C16.6	ENSG00000258413.1	0.6406
RP11-667M19.6	ENSG00000256167.1	0.640569
INPP4A	ENSG00000040933.15	0.640542
SECISBP2	ENSG00000187742.14	0.640538
MAP3K7CL	ENSG00000156265.15	0.640531
CTD-2538G9.3	ENSG00000269419.1	0.640366
CD2BP2	ENSG00000169217.8	0.640256
ADAMTS12	ENSG00000151388.10	0.639783
TRIB3	ENSG00000101255.10	0.639779
RP11-180M15.7	ENSG00000275560.1	0.639432
MPC1L	ENSG00000238205.3	0.639298
RP11-145M9.3	ENSG00000181260.8	0.639236
KIR2DL4	ENSG00000189013.14	0.638999
MIR100HG	ENSG00000255248.7	0.638935
MYBL1	ENSG00000185697.16	0.638865
RP11-259P6.2	ENSG00000280237.3	0.638507
GJD2	ENSG00000159248.4	0.638244
UBE2SP2	ENSG00000224126.2	0.638024
MT-ATP8	ENSG00000228253.1	0.637712
KCNH8	ENSG00000183960.8	0.637635
BAIAP2L1	ENSG00000006453.13	0.637508
AC092569.2	ENSG00000230118.1	0.637452
NINJ2	ENSG00000171840.11	0.63727
RP11-941H19.2	ENSG00000213791.4	0.637245
RFX6	ENSG00000185002.9	0.637146
RP11-1096D5.2	ENSG00000267038.1	0.63676
ZNF541	ENSG00000118156.12	0.636688
STXBP5L	ENSG00000145087.12	0.636687
CENPM	ENSG00000100162.14	0.636402
RP5-1103B4.3	ENSG00000236341.1	0.63609
EIF4B	ENSG00000063046.17	0.636046
RP11-269F19.4	ENSG00000234093.3	0.635506
RP11-1029J19.4	ENSG00000258919.1	0.635466
RPL10	ENSG00000147403.16	0.635205
RPL34P31	ENSG00000239223.3	0.635168
SYCP2	ENSG00000196074.12	0.635058
NOL6	ENSG00000165271.16	0.635017
RP5-1116H23.3	ENSG00000277425.1	0.634984
RP5-1071N3.1	ENSG00000231105.1	0.634611
ACTC1	ENSG00000159251.6	0.634478
PMCH	ENSG00000183395.4	0.634408
PTGES2	ENSG00000148334.14	0.634368
TCF7L1	ENSG00000152284.4	0.63426
COPE	ENSG00000105669.13	0.634109
FAM101A	ENSG00000178882.14	0.634103
FAM198B	ENSG00000164125.15	0.634046
AC083843.1	ENSG00000259820.1	0.634046
RP5-1139I1.2	ENSG00000226661.1	0.634036
GNPNAT1	ENSG00000100522.8	0.634002
LITAF	ENSG00000189067.12	0.633902
SDC4	ENSG00000124145.6	0.633896
ZNF703	ENSG00000183779.6	0.633812
DOHH	ENSG00000129932.8	0.633703
RP11-1C8.7	ENSG00000271830.1	0.633571
RHOT2	ENSG00000140983.13	0.633508
RP1-40G4P.1	ENSG00000231369.1	0.633217
UCKL1	ENSG00000198276.15	0.632968
RNU6-1157P	ENSG00000207185.1	0.632849
WI2-87327B8.2	ENSG00000273812.1	0.632564
RP11-616M22.1	ENSG00000260403.1	0.632381
RP11-478I12.1	ENSG00000224396.1	0.632301
LAS1L	ENSG00000001497.16	0.632261
RP11-342F17.1	ENSG00000213755.3	0.632149
CXCL17	ENSG00000189377.8	0.632144
RP3-399J4.2	ENSG00000220370.1	0.63207
ALDH3A1	ENSG00000108602.17	0.631941
RHCG	ENSG00000140519.12	0.631894
RP11-129K20.2	ENSG00000244342.5	0.631841
RP11-594N15.2	ENSG00000254266.5	0.631084
NUGGC	ENSG00000189233.11	0.631037
RP11-506C15.1	ENSG00000237257.1	0.630882
TKTL2	ENSG00000151005.4	0.630882
SNHG15	ENSG00000232956.8	0.630667
ATP6V1A	ENSG00000114573.9	0.630659
MIRLET7I	ENSG00000199179.3	0.630476
POLR3H	ENSG00000100413.16	0.630412
RP11-459D20.1	ENSG00000233575.2	0.630332
BTNL9	ENSG00000165810.16	0.629983
RP4-541C22.5	ENSG00000255202.1	0.629898
CPNE1	ENSG00000214078.12	0.629827
SYNDIG1L	ENSG00000183379.8	0.629798
RERG	ENSG00000134533.6	0.62944
RP11-737O24.1	ENSG00000266397.1	0.629357
IL20RA	ENSG00000016402.13	0.628793
RP11-410A13.1	ENSG00000257150.3	0.628748
RP11-345M22.1	ENSG00000260876.5	0.628476
ANKRD9	ENSG00000156381.8	0.628425
FGFR1	ENSG00000077782.19	0.628385
RP1-101A2.1	ENSG00000273893.1	0.628356
RP11-397E7.3	ENSG00000235043.3	0.628062
RP11-196I18.4	ENSG00000226047.1	0.62802
RPL12P41	ENSG00000269637.1	0.627953
ITFG2	ENSG00000111203.12	0.627656
RP1-146I3.1	ENSG00000176043.5	0.627345
CYP3A7	ENSG00000160870.13	0.627196
RP11-545H22.1	ENSG00000251264.1	0.626956
TMEM259	ENSG00000182087.13	0.626784
PTK2B	ENSG00000120899.17	0.626769
HAPLN1	ENSG00000145681.10	0.626632
CTC-338M12.6	ENSG00000250900.6	0.626523
ZNF414	ENSG00000133250.13	0.626426
AC073869.17	ENSG00000234939.1	0.626416
USO1	ENSG00000138768.14	0.626394
CAT	ENSG00000121691.4	0.626334
AMIGO2	ENSG00000139211.6	0.62626
CTD-2639E6.9	ENSG00000267898.1	0.625987
RP11-360A18.1	ENSG00000225960.1	0.625959
FAT3	ENSG00000165323.15	0.625862
RNU6-118P	ENSG00000252361.1	0.62579
IMPDH2	ENSG00000178035.11	0.625687
RP11-109E24.2	ENSG00000260519.1	0.625687
AKAP13	ENSG00000170776.21	0.6255
bP-21264C1.3	ENSG00000279718.1	0.625453
RP11-403A3.2	ENSG00000276269.1	0.625437
RP4-794H19.4	ENSG00000237352.3	0.625132
BCO2	ENSG00000197580.11	0.625013
RP11-278A23.2	ENSG00000260671.2	0.624815
RP11-327P2.7	ENSG00000281106.3	0.624805
RP11-299A16.1	ENSG00000258215.1	0.624734
TRMT61A	ENSG00000166166.12	0.624673
ATG101	ENSG00000123395.14	0.624626
CTC-497E21.5	ENSG00000255558.1	0.62445
FMNL2	ENSG00000157827.19	0.624123
RP11-356B19.11	ENSG00000271833.1	0.624022
CD164L2	ENSG00000174950.10	0.623946
RNF31	ENSG00000092098.16	0.62391
AP000282.2	ENSG00000227757.3	0.623529
BHLHA15	ENSG00000180535.3	0.623255
RP11-712B9.2	ENSG00000245552.6	0.623197
RP11-417L19.6	ENSG00000273568.1	0.623124
RP11-411K7.1	ENSG00000236740.6	0.623035
AC006026.9	ENSG00000224785.1	0.622763
RP11-313P13.5	ENSG00000272843.1	0.62259
UPP1	ENSG00000183696.13	0.622515
TMEM53	ENSG00000126106.13	0.622257
AC006427.1	ENSG00000242358.1	0.622138
PLCH1	ENSG00000114805.17	0.622049
AXIN1	ENSG00000103126.14	0.62199
DBNL	ENSG00000136279.20	0.621955
TRAV19	ENSG00000211799.3	0.621781
RP11-829H16.2	ENSG00000213867.4	0.621643
RP5-1120P11.4	ENSG00000183239.5	0.621413
GPC3	ENSG00000147257.13	0.6214
C2orf72	ENSG00000204128.5	0.621317
TMEM105	ENSG00000185332.6	0.621165
SMPDL3A	ENSG00000172594.12	0.621077
SPATA25	ENSG00000149634.4	0.621027
WDR1	ENSG00000071127.16	0.620973
RAB3B	ENSG00000169213.6	0.620893
WFDC10B	ENSG00000182931.9	0.620478
GPR81	ENSG00000196917.5	0.620278
AC074008.4	ENSG00000230002.3	0.620173
C7orf57	ENSG00000164746.13	0.620169
CACNB3	ENSG00000167535.7	0.620164
CTA-392E5.1	ENSG00000253154.1	0.620159
RP11-902B17.1	ENSG00000247287.2	0.620063
RXRG	ENSG00000143171.12	0.619935
RP11-667M19.9	ENSG00000255710.2	0.619839
RP11-307C19.1	ENSG00000259362.2	0.619744
SETD1B	ENSG00000139718.10	0.619674
RP11-284F21.7	ENSG00000229953.1	0.619497
MIR616	ENSG00000208028.1	0.61948
RP11-138H18.2	ENSG00000259091.1	0.6194
RP11-199F6.5	ENSG00000226921.6	0.6194
RP11-392P7.2	ENSG00000234498.3	0.619264
RP11-10O17.1	ENSG00000260103.2	0.619051
PRKCH	ENSG00000027075.14	0.619049
RGCC	ENSG00000102760.12	0.618877
RP11-1275H24.3	ENSG00000273084.1	0.618792
RN7SL146P	ENSG00000240106.2	0.618547
RP11-809C18.3	ENSG00000225140.1	0.61845
MIR4312	ENSG00000265195.1	0.618294
PCSK9	ENSG00000169174.10	0.618187
CTC-426B10.1	ENSG00000246859.2	0.618162
SLITRK6	ENSG00000184564.9	0.617927
RN7SKP185	ENSG00000199683.1	0.61774
CHRM1	ENSG00000168539.3	0.617578
CTD-2547E10.2	ENSG00000180747.15	0.617555
RPL12L3	ENSG00000236992.2	0.616961
RP1-245G19.2	ENSG00000236187.1	0.616921
RP11-386M24.6	ENSG00000260337.3	0.616808
RP11-274B21.10	ENSG00000271553.1	0.616343
SUN3	ENSG00000164744.12	0.616269
CACTIN	ENSG00000105298.13	0.616259
STARD4	ENSG00000164211.12	0.616234
RP11-166B2.3	ENSG00000261560.1	0.616187
FAM3A	ENSG00000071889.16	0.61608
AC072061.2	ENSG00000237251.2	0.615996
ESRRA	ENSG00000173153.13	0.615936
RP11-248C1.2	ENSG00000232229.5	0.615849
MOG	ENSG00000204655.11	0.615815
FAM155B	ENSG00000130054.4	0.615794
AC013271.7	ENSG00000284337.1	0.6157
ALPK3	ENSG00000136383.6	0.615591
LIMCH1	ENSG00000064042.17	0.615584
RP11-885B4.2	ENSG00000255669.2	0.615548
AL162151.1	ENSG00000232573.1	0.615202
RP11-468O2.1	ENSG00000253336.1	0.615174
BX842568.1	ENSG00000235510.1	0.615082
RP3-449M8.6	ENSG00000259005.1	0.615068
AC097639.8	ENSG00000237433.1	0.614914
RP11-1167A19.2	ENSG00000255038.1	0.614841
CCDC144A	ENSG00000170160.17	0.614767
CFTRP3	ENSG00000204555.3	0.614741
RP11-307C19.3	ENSG00000259666.2	0.614695
RP11-102G14.1	ENSG00000277050.1	0.614653
FAM174B	ENSG00000185442.12	0.614649
CPT1B	ENSG00000205560.12	0.614584
CDT1	ENSG00000167513.8	0.614425
RPL4	ENSG00000174444.14	0.614308
RP11-845C23.2	ENSG00000267504.1	0.613812
RP11-569O4.5	ENSG00000213621.3	0.613616
CDKN2B-AS1	ENSG00000240498.7	0.613566
DVL1	ENSG00000107404.19	0.61351
RP11-347C18.1	ENSG00000243979.2	0.613374
AR	ENSG00000169083.16	0.613132
SCAMP1	ENSG00000085365.17	0.613028
SCARNA21	ENSG00000252835.1	0.61302
RP11-65M17.1	ENSG00000255484.2	0.612818
RP11-173B14.5	ENSG00000261105.5	0.612714
E2F1	ENSG00000101412.12	0.612663
UBE2C	ENSG00000175063.16	0.612605
AC068137.3	ENSG00000237722.2	0.612155
SLC26A4	ENSG00000091137.12	0.612041
C2CD5	ENSG00000111731.12	0.61182
CDA	ENSG00000158825.5	0.611662
CTD-2309H9.3	ENSG00000253165.1	0.611629
IL12RB2	ENSG00000081985.10	0.611627
EIF4BP5p	ENSG00000261336.1	0.611573
NPPA	ENSG00000175206.10	0.61142
KIRREL3	ENSG00000149571.11	0.61142
RPL27A	ENSG00000166441.12	0.611401
RP11-666A20.3	ENSG00000241439.1	0.61131
CTD-2001J20.1	ENSG00000280061.1	0.611024
RP11-197P3.5	ENSG00000229587.2	0.610744
RP11-3D4.2	ENSG00000259287.2	0.610653
RNU6-1039P	ENSG00000206658.1	0.610648
KIAA1683	ENSG00000130518.16	0.610563
AC106869.2	ENSG00000226087.1	0.610534
RP11-2P5.4	ENSG00000229473.2	0.610457
LENG8	ENSG00000167615.16	0.610351
LHX9	ENSG00000143355.15	0.610124
RP11-804N13.1	ENSG00000253766.1	0.61005
RP11-65L19.4	ENSG00000272329.1	0.61005
LAYN	ENSG00000204381.11	0.609727
CTD-2563K22.1	ENSG00000253770.1	0.609448
CAPN10	ENSG00000142330.19	0.609402
MIR5587	ENSG00000266124.1	0.609335
OR7E55P	ENSG00000230655.3	0.609224
RP11-687F6.4	ENSG00000267587.1	0.609224
RPL7L1P5	ENSG00000267634.1	0.609224
RN7SL2	ENSG00000274012.1	0.609178
AC004453.8	ENSG00000146677.7	0.609099
RP11-87F15.2	ENSG00000248980.1	0.60907
ETV4	ENSG00000175832.12	0.608968
LILRP2	ENSG00000170858.10	0.608894
HRNR	ENSG00000197915.5	0.608833
RP11-286E11.1	ENSG00000245293.2	0.608806
AC078842.3	ENSG00000228031.2	0.60879
PPP3CA	ENSG00000138814.16	0.608762
RP11-371A22.1	ENSG00000283041.1	0.608653
RICTOR	ENSG00000164327.12	0.608574
RP11-15J22.8	ENSG00000275265.1	0.608358
EIF3G	ENSG00000130811.11	0.608199
RP11-1217F2.6	ENSG00000230764.1	0.608185
KRT18P8	ENSG00000264644.1	0.608128
MYL4	ENSG00000198336.9	0.608079
GTPBP1	ENSG00000100226.15	0.608062
GFER	ENSG00000127554.12	0.607538
SLX4	ENSG00000188827.10	0.607421
RP11-213O5.4	ENSG00000204818.4	0.607414
GRM5	ENSG00000168959.14	0.607398
HMGB2	ENSG00000164104.11	0.607137
RPS4XP20	ENSG00000249987.1	0.607073
SP140L	ENSG00000185404.16	0.607056
AREG	ENSG00000109321.10	0.606992
RP11-377K22.2	ENSG00000225475.1	0.60688
KYNU	ENSG00000115919.14	0.606862
RP11-1216L17.1	ENSG00000282944.1	0.606691
RP11-889L3.3	ENSG00000145911.5	0.60652
ATF4P3	ENSG00000228218.1	0.60652
RP11-491F9.1	ENSG00000279249.2	0.606333
RNPS1	ENSG00000205937.11	0.606298
RP11-748L13.2	ENSG00000215409.4	0.606233
AFAP1L1	ENSG00000157510.13	0.606214
TTC6	ENSG00000139865.16	0.60619
RP4-749H3.1	ENSG00000236963.6	0.606043
KRT7	ENSG00000135480.15	0.60602
CTB-111H14.1	ENSG00000243797.6	0.606001
RP11-411K7.4	ENSG00000235050.6	0.606001
RP11-45A16.5	ENSG00000256040.2	0.605872
RP11-113D6.8	ENSG00000255138.1	0.605748
[truncated: 54,832 more rows]
