# Supplementary material for: Comparative analyses define differences between BHD-associated renal tumour and sporadic chromophobe renal cell carcinoma
Source: eBioMedicine. 2023 May 12;92:104596. doi: 10.1016/j.ebiom.2023.104596 (PMC10200853; doi:10.1016/j.ebiom.2023.104596)
Supplement: Supplementary Dataset 5 [file mmc5.xlsx]

## Sheet: The number of mutations
The number of mutations in each sample
sample_ID	number_of_mutations	Histology	BHD_Sporadic	group	Age
F59-8	903	HOCT	BHD	BHD_HOCT	50
F123-1	492	HOCT	BHD	BHD_HOCT	34
F124-1	1671	HOCT	BHD	BHD_HOCT	64
F135-2	1297	HOCT	BHD	BHD_HOCT	40
F42-1	1602	ChRCC	BHD	BHD_ChRCC	49
F42-2	1332	ChRCC	BHD	BHD_ChRCC	49
F42-3	1905	ChRCC	BHD	BHD_ChRCC	53
F43-1	697	ChRCC	BHD	BHD_ChRCC	54
F59-1	1184	ChRCC	BHD	BHD_ChRCC	50
F59-2	781	ChRCC	BHD	BHD_ChRCC	50
F59-11	729	ChRCC	BHD	BHD_ChRCC	50
F59-12	345	ChRCC	BHD	BHD_ChRCC	50
F133-2	1620	ChRCC	BHD	BHD_ChRCC	64
F192-1	877	ChRCC	BHD	BHD_ChRCC	54
F107-1	5489	ccRCC	BHD	BHD_ccRCC	55
F133-1	3020	Unclassified	BHD	BHD_Unclassified	54
SP123836	2594	ChRCC	Sporadic	Sporadic_ChRCC	57
SP123840	1611	ChRCC	Sporadic	Sporadic_ChRCC	56
SP123842	1074	ChRCC	Sporadic	Sporadic_ChRCC	69
SP123844	1360	ChRCC	Sporadic	Sporadic_ChRCC	46
SP123846	2155	ChRCC	Sporadic	Sporadic_ChRCC	60
SP123850	2836	ChRCC	Sporadic	Sporadic_ChRCC	44
SP123852	2234	ChRCC	Sporadic	Sporadic_ChRCC	48
SP123854	1536	ChRCC	Sporadic	Sporadic_ChRCC	55
SP123856	789	ChRCC	Sporadic	Sporadic_ChRCC	69
SP123858	1110	ChRCC	Sporadic	Sporadic_ChRCC	37
SP123864	1365	ChRCC	Sporadic	Sporadic_ChRCC	26
SP123870	826	ChRCC	Sporadic	Sporadic_ChRCC	34
SP123872	3372	ChRCC	Sporadic	Sporadic_ChRCC	41
SP123874	1356	ChRCC	Sporadic	Sporadic_ChRCC	45
SP123876	1901	ChRCC	Sporadic	Sporadic_ChRCC	72
SP123878	1207	ChRCC	Sporadic	Sporadic_ChRCC	51
SP123882	2480	ChRCC	Sporadic	Sporadic_ChRCC	62
SP123884	2521	ChRCC	Sporadic	Sporadic_ChRCC	45
SP123886	644	ChRCC	Sporadic	Sporadic_ChRCC	30
SP123888	1335	ChRCC	Sporadic	Sporadic_ChRCC	37
SP123890	1198	ChRCC	Sporadic	Sporadic_ChRCC	61
SP123892	1878	ChRCC	Sporadic	Sporadic_ChRCC	38
SP123894	3088	ChRCC	Sporadic	Sporadic_ChRCC	57
SP123897	1716	ChRCC	Sporadic	Sporadic_ChRCC	47
SP123900	1430	ChRCC	Sporadic	Sporadic_ChRCC	56
SP123902	1660	ChRCC	Sporadic	Sporadic_ChRCC	67
SP123950	1847	ChRCC	Sporadic	Sporadic_ChRCC	41
SP123953	1860	ChRCC	Sporadic	Sporadic_ChRCC	43
SP123955	1393	ChRCC	Sporadic	Sporadic_ChRCC	47
SP123958	1136	ChRCC	Sporadic	Sporadic_ChRCC	28
SP123964	2198	ChRCC	Sporadic	Sporadic_ChRCC	42
SP123967	965	ChRCC	Sporadic	Sporadic_ChRCC	53
SP123969	2603	ChRCC	Sporadic	Sporadic_ChRCC	50
SP123972	10498	ChRCC	Sporadic	Sporadic_ChRCC	54
SP123975	54708	ChRCC	Sporadic	Sporadic_ChRCC	71
SP123978	975	ChRCC	Sporadic	Sporadic_ChRCC	38
SP123984	1270	ChRCC	Sporadic	Sporadic_ChRCC	35
SP123988	2797	ChRCC	Sporadic	Sporadic_ChRCC	86
SP123995	1923	ChRCC	Sporadic	Sporadic_ChRCC	65
SP123998	2440	ChRCC	Sporadic	Sporadic_ChRCC	59
SP124003	1023	ChRCC	Sporadic	Sporadic_ChRCC	42
SP124013	1052	ChRCC	Sporadic	Sporadic_ChRCC	29
SP124017	693	ChRCC	Sporadic	Sporadic_ChRCC	17
SP124021	1317	ChRCC	Sporadic	Sporadic_ChRCC	42
SP124025	1305	ChRCC	Sporadic	Sporadic_ChRCC	69
SP124029	1884	ChRCC	Sporadic	Sporadic_ChRCC	74
SP124033	1244	ChRCC	Sporadic	Sporadic_ChRCC	58
SP124044	1291	ChRCC	Sporadic	Sporadic_ChRCC	41
SP124046	1081	ChRCC	Sporadic	Sporadic_ChRCC	30
