# Supplementary material for: Comparative analyses define differences between BHD-associated renal tumour and sporadic chromophobe renal cell carcinoma
Source: eBioMedicine. 2023 May 12;92:104596. doi: 10.1016/j.ebiom.2023.104596 (PMC10200853; doi:10.1016/j.ebiom.2023.104596)
Supplement: Supplementary Dataset 6 [file mmc6.xlsx]

## Sheet: Variants in mito genes in BHD
Variants in mitochondrial genes in BHD-associated renal tumors
CHROM	POS	REF	ALT	SAMPLE	TYPE	VAF(%)	Tumor Alt Read	Tumor Reads 1(Back cal)	Normal VAF(%)	Normal Alt Read	Normal Reads 1(Back cal)	Consequence	Histology
MT	9655	G	A	D-BHD-F107-1	SOMATIC	1.59484	638	39366	0	0	#DIV/0!	missense_variant	Clear Cell
MT	1315	G	A	D-BHD-F107-1	TUMOR-ENRICHED	32.5287	11899	24681	0.153846	32	20768	upstream_gene_variant	Clear Cell
MT	12772	G	A	D-BHD-F107-1	TUMOR-ENRICHED	84.0023	33296	6341	0.29776	63	21095	missense_variant	Clear Cell
MT	15003	G	A	D-BHD-F107-1	SOMATIC	1.01855	369	35859	0.00998901	2	20020	missense_variant	Clear Cell
MT	5691	G	A	D-BHD-F107-1	SOMATIC	1.71787	562	32153	0.00553925	1	18052	upstream_gene_variant	Clear Cell
MT	2571	G	A	D-BHD-F123-1	TUMOR-ENRICHED	2.09009	1224	57338	0.0129379	5	38641.1	upstream_gene_variant	HOCT
MT	4516	GCA	G	D-BHD-F123-1	SOMATIC	2.4362	1304	52222	0.002759	1	36244	frameshift_variant	HOCT
MT	13191	T	C	D-BHD-F124-1	TUMOR-ENRICHED	22.3977	9560	33123	0.0405778	10	24634	downstream_gene_variant	HOCT
MT	15378	T	C	D-BHD-F124-1	SOMATIC	2.0713	821	38816	0.00813769	2	24575	missense_variant	HOCT
MT	1792	G	A	D-BHD-F124-1	TUMOR-ENRICHED	5.60652	2310	38892	0.0338352	8	23636	upstream_gene_variant	HOCT
MT	3975	C	A	D-BHD-F124-1	SOMATIC	1.73683	644	36435	0.0176788	4	22622	missense_variant	HOCT
MT	4148	G	A	D-BHD-F124-1	TUMOR-ENRICHED	1.46595	535	35960	0.0431202	10	23181	missense_variant	HOCT
MT	6524	T	C	D-BHD-F133-1	TUMOR-ENRICHED	2.97062	2617	85479	0.0122354	4	32688	upstream_gene_variant	Unclassified
MT	1361	G	A	D-BHD-F133-1	SOMATIC	3.7158	2913	75482	0.00661594	2	30228	upstream_gene_variant	Unclassified
MT	1485	G	A	D-BHD-F133-1	TUMOR-ENRICHED	3.92476	3130	76620	0.0395387	12	30338	upstream_gene_variant	Unclassified
MT	3041	T	C	D-BHD-F133-1	TUMOR-ENRICHED	0.65657	515	77923	0.0205283	6	29221.9	upstream_gene_variant	Unclassified
MT	3824	G	A	D-BHD-F133-1	TUMOR-ENRICHED	0.756367	569	74659	0.0139324	4	28706.1	stop_gained	Unclassified
MT	10813	CA	C	D-BHD-F133-1	TUMOR-ENRICHED	2.8582	2325	79020	0.0112625	3	26634.1	frameshift_variant	Unclassified
MT	16250	C	T	D-BHD-F133-2	TUMOR-ENRICHED	97.5393	111027	2801	0.419982	76	18020	downstream_gene_variant	Chromophobe
MT	2275	T	C	D-BHD-F133-2	TUMOR-ENRICHED	4.76523	5452	108960	0.0431278	13	30130	upstream_gene_variant	Chromophobe
MT	5623	G	A	D-BHD-F133-2	TUMOR-ENRICHED	1.44448	1608	109712	0.0369462	11	29762	upstream_gene_variant	Chromophobe
MT	8951	T	C	D-BHD-F133-2	SOMATIC	3.27024	3673	108643	0.00690966	2	28943	missense_variant	Chromophobe
MT	15092	G	A	D-BHD-F133-2	TUMOR-ENRICHED	0.864598	1014	116266	0.0316296	10	31606	missense_variant	Chromophobe
MT	779	T	C	D-BHD-F135-2	SOMATIC	1.53745	585	37465	0.00426476	1	23447	upstream_gene_variant	HOCT
MT	4959	G	A	D-BHD-F135-2	TUMOR-ENRICHED	1.16979	490	41398	0.0153351	4	26080	missense_variant	HOCT
MT	10353	G	A	D-BHD-F135-2	TUMOR-ENRICHED	4.65569	2081	42617	0.0108042	3	27764	missense_variant	HOCT
MT	3907	G	A	D-BHD-F135-2	SOMATIC	1.4067	577	40441	0.0077682	2	25744	missense_variant	HOCT
MT	6651	G	A	D-BHD-F135-2	TUMOR-ENRICHED	8.16825	3909	43947	0.0156318	5	31981.1	missense_variant	HOCT
MT	5949	G	A	D-BHD-F135-2	TUMOR-ENRICHED	2.06248	919	43639	0.0137452	4	29097.1	stop_gained	HOCT
MT	3526	G	A	D-BHD-F192-1	TUMOR-ENRICHED	6.39045	5912	86601	0.0585335	26	44393	missense_variant	Chromophobe
MT	2932	G	A	D-BHD-F192-1	SOMATIC	0.895198	857	94876	0.0136847	7	51145	upstream_gene_variant	Chromophobe
MT	1454	G	A	D-BHD-F192-1	TUMOR-ENRICHED	0.651206	636	97029	0.0209118	11	52590.9	upstream_gene_variant	Chromophobe
MT	13752	T	G	D-BHD-F42-1	TUMOR-ENRICHED	3.28388	1948	57372	0.304313	23	7535.01	missense_variant	Chromophobe
MT	9868	G	A	D-BHD-F42-1	TUMOR-ENRICHED	3.01914	1983	63698	0.0735132	10	13593	missense_variant	Chromophobe
MT	14606	G	A	D-BHD-F42-1	SOMATIC	17.5697	11508	53991	0	0	#DIV/0!	missense_variant	Chromophobe
MT	14279	G	A	D-BHD-F42-1	SOMATIC	12.4482	7034	49472	0.0191516	2	10441	missense_variant	Chromophobe
MT	7075	G	A	D-BHD-F42-2	SOMATIC	2.61487	1845	68713	0.00745212	1	13418	missense_variant	Chromophobe
MT	10070	CT	C	D-BHD-F42-2	SOMATIC	6.55838	4704	67021	0	0	#DIV/0!	frameshift_variant	Chromophobe
MT	5941	A	C	D-BHD-F42-3	SOMATIC	0.969435	386	39431	0.025983	3	11543	missense_variant	Chromophobe
MT	15293	T	C	D-BHD-F42-3	TUMOR-ENRICHED	28.5997	10130	25290	0.0587501	8	13609	missense_variant	Chromophobe
MT	8819	T	C	D-BHD-F42-3	SOMATIC	3.62634	1191	31652	0	0	#DIV/0!	missense_variant	Chromophobe
MT	5567	T	C	D-BHD-F42-3	SOMATIC	0.868695	321	36631	0	0	#DIV/0!	upstream_gene_variant	Chromophobe
MT	15898	T	C	D-BHD-F42-3	SOMATIC	4.16982	1269	29164	0.00729714	1	13703	downstream_gene_variant	Chromophobe
MT	94	G	A	D-BHD-F43-1	TUMOR-ENRICHED	25.1602	15040	44737	3.3668	114	3272	upstream_gene_variant	Chromophobe
MT	11060	T	C	D-BHD-F43-1	SOMATIC	1.30714	978	73842	0.0355222	7	19699	missense_variant	Chromophobe
MT	2898	T	C	D-BHD-F43-1	TUMOR-ENRICHED	1.06978	821	75924	0.0331314	7	21121	upstream_gene_variant	Chromophobe
MT	13009	G	A	D-BHD-F43-1	SOMATIC	1.06393	815	75788	0.00987654	2	20248	missense_variant	Chromophobe
MT	12651	G	A	D-BHD-F43-1	SOMATIC	1.44069	1153	78878	0.0182983	4	21856	downstream_gene_variant	Chromophobe
MT	198	C	T	D-BHD-F59-1	SOMATIC	3.454	1769	49447	0	0	#DIV/0!	upstream_gene_variant	Chromophobe
MT	14749	G	A	D-BHD-F59-11	SOMATIC	2.51942	1722	66627	0	0	#DIV/0!	downstream_gene_variant	Chromophobe
MT	4039	A	C	D-BHD-F59-12	SOMATIC	0.579912	384	65833	0.0345543	6	17358	missense_variant	Chromophobe
MT	11057	A	G	D-BHD-F59-12	SOMATIC	5.70785	5168	85374	0	0	#DIV/0!	missense_variant	Chromophobe
MT	15093	G	A	D-BHD-F59-12	TUMOR-ENRICHED	4.8322	4632	91225	0.0203409	5	24576	missense_variant	Chromophobe
MT	7695	T	C	D-BHD-F59-12	SOMATIC	5.42553	5100	88900	0.00834237	2	23972	missense_variant	Chromophobe
MT	15170	G	A	D-BHD-F59-12	TUMOR-ENRICHED	1.79989	1741	94987	0.0328731	8	24328	stop_gained	Chromophobe
MT	6798	G	A	D-BHD-F59-12	SOMATIC	4.90011	4589	89062	0.00395757	1	25267	missense_variant	Chromophobe
MT	754	AGCATCAAGCAC	A	D-BHD-F59-12	SOMATIC	0.587604	493	83407	0	0	#DIV/0!	upstream_gene_variant	Chromophobe
MT	14082	CAT	C	D-BHD-F59-12	SOMATIC	0.61345	560	90727	0.00444385	1	22502	frameshift_variant	Chromophobe
MT	16171	A	C	D-BHD-F59-2	TUMOR-ENRICHED	6.13853	2571	39312	0.367786	39	10565	downstream_gene_variant	Chromophobe
MT	8617	A	AT	D-BHD-F59-2	TUMOR-ENRICHED	4.9846	1990	37933	0.020021	4	19975	frameshift_variant	Chromophobe
MT	4690	T	C	D-BHD-F59-8	SOMATIC	4.60818	965	19976	0.00504337	1	19827	missense_variant	HOCT
MT	11195	G	A	D-BHD-F59-8	TUMOR-ENRICHED	0.726627	180	24592	0.0259684	6	23099	missense_variant	HOCT
MT	10203	G	A	D-BHD-F59-8	TUMOR-ENRICHED	16.0287	4602	24109	0.0484207	13	26835	missense_variant	HOCT
MT	198	C	T	D-BHD-F59-8	SOMATIC	1.70256	332	19168	0	0	#DIV/0!	upstream_gene_variant	HOCT
MT	4275	G	A	D-BHD-F59-8	SOMATIC	1.42021	330	22906	0.00926999	2	21573	downstream_gene_variant	HOCT
MT	544	CG	C	D-BHD-F59-8	SOMATIC	3.13322	631	19508	0	0	#DIV/0!	upstream_gene_variant	HOCT
