# Supplementary material for: Comparative analyses define differences between BHD-associated renal tumour and sporadic chromophobe renal cell carcinoma
Source: eBioMedicine. 2023 May 12;92:104596. doi: 10.1016/j.ebiom.2023.104596 (PMC10200853; doi:10.1016/j.ebiom.2023.104596)
Supplement: Supplementary Dataset 7 [file mmc7.xlsx]

## Sheet: Results from COOBoost analysis
Results from COOBoost analysis
Sample ID	Assigned cell-of-origin	Histology	group
D.BHD.F107.T1	PTECs (PCT)	ccRCC	gL1CAM
D.BHD.F123.TR1	PTECs (PST)	HOCT	gNeutral
D.BHD.F124.T1	ENDO	HOCT	gNeutral
D.BHD.F133.T1	PTECs (PT VCAM1)	Unclassified	gNeutral
D.BHD.F133.T2	PTECs (PCT)	ChRCC	gFOXI1
D.BHD.F135.T2	TAL	HOCT	gFOXI1
D.BHD.F192.T1	CNT	ChRCC	gFOXI1
D.BHD.F42.T1	CNT	ChRCC	gFOXI1
D.BHD.F42.T2	DCT	ChRCC	gFOXI1
D.BHD.F42.T3	PTECs (PCT)	ChRCC	gFOXI1
D.BHD.F43.T1	PTECs (PST)	ChRCC	gFOXI1
D.BHD.F59.T1	TAL	ChRCC	gFOXI1
D.BHD.F59.T11	CNT	ChRCC	gFOXI1
D.BHD.F59.T12	ICA	ChRCC	gFOXI1
D.BHD.F59.T2	PC	ChRCC	gFOXI1
D.BHD.F59.T8	DCT	HOCT	gNeutral
SP123836	PTECs (PT VCAM1)	ChRCC	gFOXI1
SP123840	DCT	ChRCC	gFOXI1
SP123842	DCT	ChRCC	gFOXI1
SP123844	ENDO	ChRCC	gFOXI1
SP123846	TAL	ChRCC	gFOXI1
SP123850	PTECs (PST)	ChRCC	gFOXI1
SP123852	CNT	ChRCC	gFOXI1
SP123854	PTECs (PST)	ChRCC	gFOXI1
SP123856	PC	ChRCC	gFOXI1
SP123858	TAL	ChRCC	gFOXI1
SP123864	Intercalated cells (ICA)	ChRCC	gFOXI1
SP123870	PEC	ChRCC	gFOXI1
SP123872	Intercalated cells (ICB)	ChRCC	gFOXI1
SP123874	TAL	ChRCC	gFOXI1
SP123876	Intercalated cells (ICA)	ChRCC	gFOXI1
SP123878	TAL	ChRCC	gFOXI1
SP123882	Intercalated cells (ICB)	ChRCC	gFOXI1
SP123884	Intercalated cells (ICA)	ChRCC	gFOXI1
SP123886	PTECs (PST)	ChRCC	gL1CAM
SP123888	Intercalated cells (ICA)	ChRCC	gFOXI1
SP123890	CNT	ChRCC	L1CAM
SP123892	Intercalated cells (ICA)	ChRCC	gFOXI1
SP123894	DCT	ChRCC	gFOXI1
SP123897	Intercalated cells (ICB)	ChRCC	gFOXI1
SP123900	PTECs (PCT)	ChRCC	gFOXI1
SP123902	PTECs (PCT)	ChRCC	gL1CAM
SP123950	Intercalated cells (ICB)	ChRCC	gFOXI1
SP123953	Intercalated cells (ICA)	ChRCC	gFOXI1
SP123955	CNT	ChRCC	gFOXI1
SP123958	TAL	ChRCC	gFOXI1
SP123964	Intercalated cells (ICA)	ChRCC	gFOXI1
SP123967	PEC	ChRCC	gFOXI1
SP123969	DCT	ChRCC	gFOXI1
SP123972	MES FIB	ChRCC	gL1CAM
SP123975	PC	ChRCC	gFOXI1
SP123978	TAL	ChRCC	gFOXI1
SP123984	TAL	ChRCC	gFOXI1
SP123988	TAL	ChRCC	gFOXI1
SP123995	DCT	ChRCC	gFOXI1
SP123998	Intercalated cells (ICA)	ChRCC	gFOXI1
SP124003	CNT	ChRCC	gL1CAM
SP124013	TAL	ChRCC	gFOXI1
SP124017	PC	ChRCC	gFOXI1
SP124021	PTECs (PCT)	ChRCC	gFOXI1
SP124025	PTECs (PST)	ChRCC	gFOXI1
SP124029	PTECs (PCT)	ChRCC	gFOXI1
SP124033	Intercalated cells (ICB)	ChRCC	gFOXI1
SP124044	PC	ChRCC	gFOXI1
SP124046	PTECs (PST)	ChRCC	gFOXI1
